# Supplementary material for: Multiplatform metabolomic analysis of the R6/2 mouse model of Huntington’s disease
Source: FEBS Open Bio. 2021 Sep 14;11(10):2807–18. doi: 10.1002/2211-5463.13285 (PMC8487039; doi:10.1002/2211-5463.13285)
Supplement: Supplementary file 1 — Table S1. Plasma metabolite comparison between R6/2 mice and WT mice at 8 weeks of age. Table S2. Plasma metabolite comparison between R6/2 mice and WT mice at 10 weeks of age. Table S3. Brain metabolite comparison between R6/2 mice and WT mice at 8 weeks of age. Table S4. Brain metabolite comparison between R6/2 mice and WT mice at 10 weeks of age. [file FEB4-11-2807-s001.xlsx]

## Sheet: Supp Table 1
Supplementary Table S1. Plasma metabolite comparison between R6/2 mice and WT mice at 8 weeks of age.
Metabolite	HMDB	Method	FC (R/W)	p-value	FDR
11-Aminoundecanoic acid	HMDB0032669	A	0.75845	0.095238	0.14878
1H-Imidazole-4-propionic acid		A	0.88207	0.83252	0.89058
1-Methyl-4-imidazoleacetic acid	HMDB0002820	A	1.0524	1	1
1-Methyladenosine	HMDB0003331	A	1.1574	0.54762	0.65263
1-Methylhistamine	HMDB0000898	A	1.0582	0.67517	0.77494
1-Methylhistidine/3-Methylhistidine	HMDB0000001/HMDB0000479	A	1.1745	0.15079	0.21844
1-Methylnicotimide	HMDB0000699	A	0.84577	1	1
2,3-Diphosphoglyceric acid	HMDB0001294	A	0.56712	0.031746	0.066243
2-Aminoisobutyric acid/2-Aminobutyric acid	HMDB0001906/HMDB0000452	A	0.62929	0.0079365	0.040958
2'-Deoxycytidine	HMDB0000014	A	0.97724	1	1
2'-Deoxyuridine	HMDB0000012	A	0.9125	0.42063	0.5195
2-Hydroxybutyric acid	HMDB0000008	A	0.33066	0.011925	0.045473
2-Hydroxyglutaric acid	HMDB0000606/HMDB0000694	A	0.79479	0.67234	0.77494
2-Hydroxyvaleric acid	HMDB0001863	A	1.9571	0.031746	0.066243
2-Oxoglutaric acid	HMDB0000208	A	0.74258	0.22222	0.30294
2-Oxoisovaleric acid	HMDB0000019	A	1.1729	0.015873	0.045473
3-(4-Hydroxyphenyl)propionic acid	HMDB0002199	A	0.55419	0.0079365	0.040958
3-Hydroxybutyric acid	HMDB0000011/HMDB0000357/HMDB0000442	A	0.85827	0.30952	0.39934
3-Indoxylsulfuric acid	HMDB0000682	A	0.65776	0.095238	0.14878
3-Phenylpropionic acid	HMDB0000764	A	0.79342	0.69048	0.77494
3-Phosphoglyceric acid	HMDB0000807	A	0.4483	0.011925	0.045473
3-Ureidopropionic acid	HMDB0000026	A	0.41805	0.0079365	0.040958
4-Acetamidobutanoic acid	HMDB0003681	A	0.51786	0.055556	0.099108
4-Guanidinobutyric acid	HMDB0003464	A	0.59287	0.031746	0.066243
4-Methyl-2-oxovaleric acid/3-Methyl-2-oxovaleric acid	HMDB0000695/HMDB0000491	A	1.035	0.84127	0.89058
4-Pyridoxic acid	HMDB0000017	A	0.98933	1	1
5-Hydroxylysine	HMDB0000450	A	0.79132	0.22222	0.30294
5-Hydroxytryptophan	HMDB0000472	A	0.91239	0.69048	0.77494
5-Methoxyindoleacetic acid	HMDB0004096	A	1.3624	0.42063	0.5195
5-Oxoproline	HMDB0000267	A	1.2427	0.055556	0.099108
6-Hydroxyhexanoic acid	HMDB0012843	A	2.3857	0.16124	0.23241
7,8-Dihydrobiopterin	HMDB0000038	A	0.55467	0.14246	0.21841
Adenosine	HMDB0000050	A	2.0678	0.0079365	0.040958
ADMA	HMDB0001539	A	1.0905	0.84127	0.89058
Alanine	HMDB0000161/HMDB0001310	A	1.1711	0.69048	0.77494
Allantoic acid	HMDB0001209	A	0.96244	1	1
Alloisoleucine	HMDB0000557/HMDB0000172	A	1.0344	1	1
Aminoacetone	HMDB0002134	A	0.99264	0.84127	0.89058
Anserine	HMDB0000194	A	0.54449	0.0079365	0.040958
Arginine	HMDB0000517/HMDB0003416	A	0.98972	1	1
Argininosuccinic acid	HMDB0000052	A	1.0244	0.84127	0.89058
Ascorbate 2-sulfate		A	1.0007	0.83252	0.89058
Asparagine	HMDB0000168/HMDB0033780	A	1.0659	0.84127	0.89058
Aspartic acid	HMDB0000191/HMDB0006483	A	1.0477	0.84127	0.89058
beta-Alanine	HMDB0000056	A	0.83588	0.15079	0.21844
Betaine	HMDB0000043	A	1.0598	0.69048	0.77494
beta-Tyrosine	HMDB0003831	A	0.58213	0.093693	0.14878
Betonicine	HMDB0029412	A	1.0683	0.90633	0.95769
Butyrylcarnitine	HMDB0002013	A	0.53375	0.22222	0.30294
Carboxymethyllysine	HMDB0240347	A	1.2132	0.22222	0.30294
Carnitine	HMDB0000062	A	1.1323	0.30952	0.39934
Carnosine	HMDB0000033	A	1.1141	1	1
Choline	HMDB0000097	A	0.88806	0.055556	0.099108
cis-Aconitic acid	HMDB0000072	A	1.0406	0.69048	0.77494
Citric acid	HMDB0000094	A	1.0338	0.84127	0.89058
Citrulline	HMDB0000904	A	0.88847	0.42063	0.5195
Creatine	HMDB0000064	A	1.2549	0.031746	0.066243
Creatinine	HMDB0000562	A	0.89176	0.15079	0.21844
Cystathionine	HMDB0000099	A	0.90367	0.22222	0.30294
Cysteine glutathione disulfide	HMDB0000656	A	0.77568	0.15079	0.21844
Cystine	HMDB0000192	A	1.4989	0.0079365	0.040958
Cytidine	HMDB0000089	A	0.84326	0.22222	0.30294
Cytosine	HMDB0000630	A	7.4645	0.066955	0.11763
Diethanolamine	HMDB0004437	A	1.6955	0.015873	0.045473
Dyphylline	HMDB0014789	A	1.0645	0.42063	0.5195
Ectoine	HMDB0240650	A	0.88845	0.54762	0.65263
Ethanolamine	HMDB0000149	A	0.96748	0.54762	0.65263
Ethanolamine phosphate	HMDB0000224	A	0.90499	0.84127	0.89058
Ferulic acid	HMDB0000954	A	0.33849	0.020008	0.055334
Fumaric acid	HMDB0000134	A	0.99425	1	1
Galactosamine/Glucosamine	-/HMDB0001514	A	0.90972	1	1
gamma-Butyrobetaine	HMDB0001161	A	0.98636	0.84127	0.89058
Glucaric acid	HMDB0000663	A	0.72911	0.15079	0.21844
Gluconic acid	HMDB0000625	A	0.8979	0.30952	0.39934
Gluconolactone	HMDB0000150	A	0.89519	0.42063	0.5195
Glucose 6-phosphate	HMDB0001401	A	0.70973	0.055556	0.099108
Glucuronic acid/Galacturonic acid	HMDB0000127/HMDB0002545	A	1.0241	0.84127	0.89058
Glutamic acid	HMDB0000148/HMDB0003339	A	0.75799	0.055556	0.099108
Glutamine	HMDB0000641/HMDB0003423	A	1.3112	0.055556	0.099108
Glutathione (GSSG)	HMDB0003337	A	0.43762	0.0079365	0.040958
Gly-Asp	HMDB0028837	A	0.74857	0.031746	0.066243
Glycerol	HMDB0000131	A	1.2411	0.055556	0.099108
Glycerol 3-phosphate	HMDB0000126	A	1.0574	0.54762	0.65263
Glycerophosphocholine	HMDB0000086	A	2.0925	0.0079365	0.040958
Glycine	HMDB0000123	A	1.27	0.0079365	0.040958
Gly-Gly	HMDB0011733	A	0.9014	1	1
Guanidinosuccinic acid	HMDB0003157	A	1.8626	0.0079365	0.040958
Guanidoacetic acid	HMDB0000128	A	0.97263	1	1
Hippuric acid	HMDB0000714	A	0.58925	0.0079365	0.040958
Histamine	HMDB0000870	A	1.3553	0.69048	0.77494
Histidine	HMDB0000177	A	0.94104	0.84127	0.89058
Homoarginine	HMDB0000670	A	0.8683	0.7533	0.83893
Homocarnosine	HMDB0000745	A	0.57697	0.031746	0.066243
Homocitrulline	HMDB0000679	A	1.2239	0.031746	0.066243
Homoserine	HMDB0000719	A	0.9302	0.69048	0.77494
Homovanillic acid	HMDB0000118	A	0.54408	0.0079365	0.040958
Hydroxyproline	HMDB0000725	A	0.92926	0.42063	0.5195
Hypotaurine	HMDB0000965	A	0.68455	0.15079	0.21844
Imidazole-4-acetic acid	HMDB0002024	A	0.9124	0.69048	0.77494
Indole-3-acetic acid	HMDB0000197	A	0.38175	0.020008	0.055334
Isethionic acid	HMDB0003903	A	1.309	0.15079	0.21844
Isocitric acid	HMDB0000193	A	1.0549	0.54762	0.65263
Isoleucine	HMDB0000172	A	0.84338	0.095238	0.14878
Isovalerylalanine-1/N-Acetylleucine-1	HMDB0000747/HMDB0011756	A	0.21464	0.011159	0.045473
Isovalerylalanine-2/N-Acetylleucine-2	HMDB0000747/HMDB0011756	A	0.54952	0.0079365	0.040958
Isovalerylcarnitine	HMDB0000688	A	0.4518	0.0079365	0.040958
Kynurenine	HMDB0000684	A	0.7358	0.095238	0.14878
Lactic acid	HMDB0000190/HMDB0001311	A	0.67317	0.15079	0.21844
Lauric acid	HMDB0000638	A	1.044	0.69048	0.77494
Leucine	HMDB0000687	A	0.85781	0.15079	0.21844
Lysine	HMDB0000182/HMDB0003405	A	1.0276	0.84127	0.89058
Malic acid	HMDB0000156/HMDB0000744	A	0.87989	0.84127	0.89058
Methionine	HMDB0000696	A	0.74413	0.15079	0.21844
Methionine sulfoxide	HMDB0002005	A	0.84251	0.42063	0.5195
Mucic acid	HMDB0000639	A	1.5092	0.055556	0.099108
N,N-Dimethylglycine	HMDB0000092	A	0.88257	0.69048	0.77494
N1-Methyl-4-pyridone-5-carboxamide	HMDB0004194	A	1.9101	0.14246	0.21841
N5-Ethylglutamine	HMDB0034365	A	1.4227	0.015873	0.045473
N6-Acetyllysine	HMDB0000206	A	0.96227	0.15079	0.21844
N6-Methyllysine	HMDB0002038	A	0.88519	0.69048	0.77494
N8-Acetylspermidine	HMDB0002189	A	0.82878	0.54762	0.65263
N-Acetylalanine	HMDB0000766	A	0.71366	0.0079365	0.040958
N-Acetylaspartic acid	HMDB0000812	A	0.8434	0.6004	0.71259
N-Acetylgalactosamine/N-Acetylmannosamine/N-Acetylglucosamine	HMDB0000853/HMDB0001129/HMDB0000215	A	1.1412	0.22222	0.30294
N-Acetylglutamic acid	HMDB0001138	A	1.0432	0.67234	0.77494
N-Acetylglutamine	HMDB0006029	A	0.88872	0.42063	0.5195
N-Acetylglycine	HMDB0000532	A	1.4184	0.031746	0.066243
N-Acetylhistidine	HMDB0032055	A	0.63294	0.031746	0.066243
N-Acetyllysine	HMDB0000446	A	0.9549	0.84127	0.89058
N-Acetylmethionine	HMDB0011745	A	0.5243	0.0079365	0.040958
N-Acetylmuramic acid	HMDB0060493	A	0.83529	0.30952	0.39934
N-Acetylphenylalanine	HMDB0000512	A	0.41049	0.0079365	0.040958
N-Glycolylneuraminic acid	HMDB0000833	A	0.64744	0.59001	0.7017
Nicotimide	HMDB0001406	A	1.0978	0.69048	0.77494
O-Acetylcarnitine	HMDB0000201	A	1.096	0.095238	0.14878
O-Acetylhomoserine/2-Aminoadipic acid	-/HMDB0000510	A	0.71986	0.30952	0.39934
o-Coumaric acid/p-Coumaric acid	HMDB0002641/HMDB0002035	A	0.42463	0.0079365	0.040958
o-Hydroxybenzoic acid	HMDB0001895	A	0.39541	0.0079365	0.040958
omega-N-Methylarginine	HMDB0029416	A	0.94756	0.84127	0.89058
Ornithine	HMDB0000214/HMDB0003374	A	0.807	0.15079	0.21844
Pantothenic acid	HMDB0000210	A	0.71222	0.055556	0.099108
Pelargonic acid	HMDB0000847	A	1.2976	0.72408	0.80795
Pheceturic acid	HMDB0000821	A	0.69586	0.055556	0.099108
Phenylalanine	HMDB0000159	A	0.72689	0.0079365	0.040958
Phenylpyruvic acid	HMDB0000205	A	0.39866	0.0079365	0.040958
Phosphocreatine	HMDB0001511	A	1.0012	1	1
Phosphorylcholine	HMDB0001565	A	0.77913	0.055556	0.099108
p-Hydroxyphenylpyruvic acid	HMDB0000707	A	0.34764	0.0079365	0.040958
Picolinic acid	HMDB0002243	A	0.51208	0.036145	0.073049
Pipecolic acid	HMDB0000070/HMDB0000716/HMDB0005960	A	1.4213	0.015873	0.045473
Proline	HMDB0000162/HMDB0003411	A	0.88697	0.42063	0.5195
Putrescine	HMDB0001414	A	0.45149	0.16124	0.23241
Pyridoxal	HMDB0001545	A	0.79139	0.031746	0.066243
Pyruvic acid	HMDB0000243	A	0.80604	0.031746	0.066243
Quinic acid	HMDB0003072	A	0.56754	0.26521	0.35649
Ribulose 5-phosphate	HMDB0000618	A	0.36085	0.011159	0.045473
Sarcosine	HMDB0000271	A	0.76307	0.095238	0.14878
SDMA	HMDB0003334	A	1.3178	0.095238	0.14878
Serine	HMDB0000187/HMDB0003406	A	1.2018	0.015873	0.045473
S-Methylcysteine	HMDB0002108	A	1.163	0.30952	0.39934
S-Methylmethionine	HMDB0038670	A	1.0157	1	1
Spermidine	HMDB0001257	A	0.34424	0.106	0.1647
S-Sulfocysteine	HMDB0000731	A	2.5895	0.015873	0.045473
Stachydrine	HMDB0004827	A	1.0323	0.84127	0.89058
Succinic acid	HMDB0000254	A	0.40668	0.055556	0.099108
Taurine	HMDB0000251	A	1.205	0.095238	0.14878
Taurocholic acid	HMDB0000036	A	0.68818	0.22222	0.30294
Terephthalic acid	HMDB0002428	A	0.97556	1	1
Theobromine	HMDB0002825	A	0.98797	0.84127	0.89058
Thiamine	HMDB0000235	A	1.1218	0.30952	0.39934
Thiamine phosphate	HMDB0002666	A		1	1
Thiaproline	HMDB0062164	A	0.96835	1	1
Threonic acid	HMDB0000943	A	1.2449	0.095238	0.14878
Threonine	HMDB0000167	A	0.93809	0.42063	0.5195
Thymidine	HMDB0000273	A	0.86435	0.30952	0.39934
Trigonelline	HMDB0000875	A	0.86425	0.15079	0.21844
Trimethylamine N-oxide	HMDB0000925	A	0.48124	0.055556	0.099108
Tropic acid/3-Phenyllactic acid/3-(2-Hydroxyphenyl)propionic acid/m-Ethoxybenzoic acid/p-Methoxyphenylacetic acid/Atrolactic acid		A	1.4781	0.82366	0.89058
Tryptophan	HMDB0000929	A	0.75194	0.031746	0.066243
Tyrosine	HMDB0000158	A	0.61163	0.0079365	0.040958
Uracil	HMDB0000300	A	0.85092	0.15079	0.21844
Urea	HMDB0000294	A	0.85943	0.30952	0.39934
Uric acid	HMDB0000289	A	0.65011	0.095238	0.14878
Uridine	HMDB0000296	A	0.90671	0.30952	0.39934
Urocanic acid	HMDB0000301	A	0.71975	0.015873	0.045473
Valine	HMDB0000883	A	0.84268	0.095238	0.14878
3-IPA	HMDB0002302	B	1.191	0.54762	0.65263
5-AVA	HMDB0003355	B	0.17537	0.011667	0.045473
CE(14:0)		B	1.5422	0.15079	0.21844
CE(16:0)		B	1.387	0.015873	0.045473
CE(17:0)		B	1.3927	0.055556	0.099108
CE(18:0)		B	1.4847	0.031746	0.066243
CE(18:1)		B	1.3733	0.011925	0.045473
CE(18:2)		B	1.4644	0.0079365	0.040958
CE(18:3)		B	1.311	0.0079365	0.040958
CE(20:0)		B	1.0589	0.52581	0.64118
CE(20:1)		B	1.2347	0.22222	0.30294
CE(20:4)		B	1.4955	0.015873	0.045473
CE(20:5)		B	1.4455	0.0079365	0.040958
CE(22:0)		B	0.84615	1	1
CE(22:2)		B	1.7039	0.23435	0.31871
CE(22:5)		B	1.3727	0.055556	0.099108
CE(22:6)		B	1.4145	0.0079365	0.040958
Cer(d18:1/16:0)		B	1.4474	0.057008	0.10139
Cer(d18:1/20:0)		B	1.6	0.011159	0.045473
Cer(d18:1/22:0)		B	1.8675	0.0079365	0.040958
Cer(d18:1/23:0)		B	1.5851	0.0079365	0.040958
Cer(d18:1/24:0)		B	1.395	0.027803	0.066243
Cer(d18:1/24:1)		B	1.473	0.021177	0.055891
Cer(d18:1/25:0)		B	1.3137	0.11496	0.17767
Cer(d18:2/24:0)		B	1.7018	0.72408	0.80795
Cer(d18:2/24:1)		B	1.9205	0.070485	0.12345
DCA	HMDB0000626	B	0.69474	1	1
DG(14:0_14:0)		B	0.96454	1	1
DG(16:0_16:1)		B	1.7163	0.43385	0.53468
DG(16:0_18:1)		B	1.5374	0.031746	0.066243
DG(16:0_18:2)		B	1.2531	0.095238	0.14878
DG(16:0_20:0)		B	1.1263	1	1
DG(16:1_18:1)		B	1.497	0.17322	0.24844
DG(16:1_18:2)		B	1.2253	0.30952	0.39934
DG(17:0_18:1)		B	2.6681	0.090688	0.14878
DG(18:1_18:1)		B	1.7129	0.031746	0.066243
DG(18:1_18:2)		B	1.2714	0.095238	0.14878
DG(18:1_18:3)		B	1.4909	0.089686	0.14878
DG(18:1_20:1)		B	1.8	0.019964	0.055334
DG(18:1_20:3)		B	1.8159	0.26521	0.35649
DG(18:1_22:6)		B	0.93113	0.2948	0.39352
DG(18:2_18:2)		B	1.1945	0.30952	0.39934
DG(18:2_18:3)		B	0.52071	0.23586	0.32002
DG(18:2_20:4)		B	1.1641	1	1
FA(18:1)		B	1.3957	0.65584	0.77494
FA(20:2)		B	0.42506	0.020008	0.055334
FA(20:3)	HMDB0002925	B	0.92572	0.69048	0.77494
GABA	HMDB0000112	B	0.94318	0.44319	0.54503
GCA	HMDB0000138	B	1.2766	0.034454	0.071377
GUDCA	HMDB0000708	B	1.6429	0.053173	0.099108
Homocysteine	HMDB0000742	B	0.95146	0.54762	0.65263
Hexanoylcarnitine (Fumarylcarnitine)		B	2.0469	1	1
HexCer(d18:1/16:0)		B	1.1633	0.69048	0.77494
HexCer(d18:1/18:0)		B	3.1148	0.066955	0.11763
HexCer(d18:1/20:0)		B	2.8497	0.011925	0.045473
HexCer(d18:1/22:0)		B	2.3776	0.0079365	0.040958
HexCer(d18:1/23:0)		B	1.5868	0.011159	0.045473
HexCer(d18:1/24:0)		B	1.6667	0.011925	0.045473
HexCer(d18:1/24:1)		B	1.937	0.0079365	0.040958
Hexose		B	0.98956	1	1
Hydroxyvalerylcarnitine (Methylmalonylcarnitine)		B	0.85315	0.11161	0.17295
lysoPC a C16:0		B	1.1592	0.036145	0.073049
lysoPC a C16:1		B	1.1204	0.095238	0.14878
lysoPC a C17:0		B	1.1134	0.15079	0.21844
lysoPC a C18:0		B	1.2341	0.0079365	0.040958
lysoPC a C18:1		B	1.2162	0.015873	0.045473
lysoPC a C18:2		B	1.2549	0.031746	0.066243
lysoPC a C20:3		B	1.1774	0.095238	0.14878
lysoPC a C20:4		B	1.1085	0.30952	0.39934
lysoPC a C24:0		B	2.0226	0.086677	0.14878
Malonylcarnitine (Hydroxybutyrylcarnitine)		B	0.74349	0.54762	0.65263
PC aa C28:1		B	1.6263	0.011667	0.045473
PC aa C30:0		B	1.1508	0.027803	0.066243
PC aa C32:0		B	1.125	0.055556	0.099108
PC aa C32:1		B	1.4719	0.0079365	0.040958
PC aa C32:2		B	1.3116	0.0079365	0.040958
PC aa C32:3		B	1.1852	0.04322	0.087042
PC aa C34:1		B	1.5012	0.0079365	0.040958
PC aa C34:2		B	1.604	0.0079365	0.040958
PC aa C34:3		B	1.2804	0.015873	0.045473
PC aa C34:4		B	1.3333	0.046533	0.092745
PC aa C36:0		B	1.4171	0.0079365	0.040958
PC aa C36:1		B	1.3605	0.0079365	0.040958
PC aa C36:2		B	1.658	0.0079365	0.040958
PC aa C36:3		B	1.4422	0.0079365	0.040958
PC aa C36:4		B	1.4582	0.015873	0.045473
PC aa C36:5		B	1.4013	0.011925	0.045473
PC aa C36:6		B	1.3488	0.011925	0.045473
PC aa C38:0		B	1.4865	0.011925	0.045473
PC aa C38:1		B	1.3457	0.011412	0.045473
PC aa C38:3		B	1.3598	0.0079365	0.040958
PC aa C38:4		B	1.3996	0.031746	0.066243
PC aa C38:5		B	1.3967	0.0079365	0.040958
PC aa C38:6		B	1.4232	0.031746	0.066243
PC aa C40:2		B	1.4507	0.010909	0.045473
PC aa C40:3		B	1.4014	0.015971	0.045473
PC aa C40:4		B	1.3609	0.011925	0.045473
PC aa C40:5		B	1.2729	0.0079365	0.040958
PC aa C40:6		B	1.487	0.0079365	0.040958
PC aa C42:0		B	1.4531	0.010662	0.045473
PC aa C42:1		B	1.3962	0.019624	0.055334
PC aa C42:2		B	1.3984	0.011667	0.045473
PC aa C42:4		B	1.3556	0.034454	0.071377
PC aa C42:5		B	1.596	0.011925	0.045473
PC aa C42:6		B	1.3468	0.0079365	0.040958
PC ae C30:2		B	1.3333	0.40278	0.51621
PC ae C32:1		B	1.2407	0.011925	0.045473
PC ae C32:2		B	1.2313	0.015333	0.045473
PC ae C34:0		B	1.2704	0.0079365	0.040958
PC ae C34:1		B	1.3123	0.011925	0.045473
PC ae C34:2		B	1.2799	0.0079365	0.040958
PC ae C34:3		B	1.2895	0.0079365	0.040958
PC ae C36:0		B	1.2628	0.0079365	0.040958
PC ae C36:1		B	1.3297	0.0079365	0.040958
PC ae C36:2		B	1.3199	0.0079365	0.040958
PC ae C36:3		B	1.3194	0.021177	0.055891
PC ae C36:4		B	1.4226	0.0079365	0.040958
PC ae C36:5		B	1.3772	0.011925	0.045473
PC ae C38:0		B	1.3756	0.0079365	0.040958
PC ae C38:1		B	1.4	0.011159	0.045473
PC ae C38:2		B	1.4172	0.0079365	0.040958
PC ae C38:3		B	1.3095	0.0079365	0.040958
PC ae C38:4		B	1.3761	0.015873	0.045473
PC ae C38:5		B	1.4928	0.0079365	0.040958
PC ae C38:6		B	1.4093	0.0079365	0.040958
PC ae C40:1		B	1.2702	0.021177	0.055891
PC ae C40:2		B	1.2289	0.015873	0.045473
PC ae C40:3		B	1.2857	0.015873	0.045473
PC ae C40:4		B	1.375	0.0079365	0.040958
PC ae C40:5		B	1.3192	0.011925	0.045473
PC ae C40:6		B	1.4458	0.0079365	0.040958
PC ae C42:1		B	1.08	0.69048	0.77494
PC ae C42:2		B	1.3182	0.015971	0.045473
PC ae C42:3		B	1.2494	0.031746	0.066243
PC ae C42:4		B	1.3277	0.015971	0.045473
PC ae C44:5		B	1.4756	0.0079365	0.040958
PC ae C44:6		B	1.4054	0.015333	0.045473
Propionylcarnitine		B	0.78176	0.15079	0.21844
SM (OH) C14:1		B	1.3137	0.0079365	0.040958
SM (OH) C16:1		B	1.2222	0.07314	0.12772
SM (OH) C22:1		B	1.1071	0.42063	0.5195
SM (OH) C22:2		B	1.1519	0.055556	0.099108
SM (OH) C24:1		B	1.2101	0.090688	0.14878
SM C16:0		B	1.2057	0.027803	0.066243
SM C16:1		B	1.2862	0.0079365	0.040958
SM C18:1		B	1.2971	0.0079365	0.040958
SM C20:2		B	1.2632	0.47848	0.5847
SM C22:3		B	1.6	0.009937	0.045473
SM C24:0		B	1.2181	0.0079365	0.040958
SM C24:1		B	1.1429	0.095238	0.14878
SM C26:0		B	0.91071	0.91363	0.96364
SM C26:1		B	1.303	0.10374	0.16162
TDCA	HMDB0000896	B	1.1915	0.46198	0.56693
Tetradecenoylcarnitine		B	0.58772	0.26521	0.35649
TG(14:0_32:2)		B	1.4237	0.17322	0.24844
TG(14:0_34:0)		B	2.1197	0.055556	0.099108
TG(14:0_34:1)		B	2.1184	0.031746	0.066243
TG(14:0_34:2)		B	1.7959	0.031746	0.066243
TG(14:0_34:3)		B	1.9452	0.046533	0.092745
TG(14:0_35:2)		B	2.3262	0.38863	0.49917
TG(14:0_36:1)		B	2.6774	0.031746	0.066243
TG(14:0_36:2)		B	2.2273	0.031746	0.066243
TG(14:0_36:3)		B	1.6932	0.031746	0.066243
TG(14:0_36:4)		B	1.5358	0.095238	0.14878
TG(14:0_38:4)		B	1.2053	0.67234	0.77494
TG(14:0_38:5)		B	1.2101	1	1
TG(16:0_30:2)		B	2.5141	0.066955	0.11763
TG(16:0_32:0)		B	2.8715	0.020008	0.055334
TG(16:0_32:1)		B	2.0559	0.0079365	0.040958
TG(16:0_32:2)		B	1.8722	0.015873	0.045473
TG(16:0_32:3)		B	1.5387	0.074913	0.12964
TG(16:0_33:1)		B	2.429	0.021177	0.055891
TG(16:0_33:2)		B	1.7721	0.015873	0.045473
TG(16:0_34:0)		B	2.0773	0.0079365	0.040958
TG(16:0_34:1)		B	2.0075	0.0079365	0.040958
TG(16:0_34:2)		B	1.8755	0.0079365	0.040958
TG(16:0_34:3)		B	1.6179	0.015971	0.045473
TG(16:0_34:4)		B	1.6862	0.015873	0.045473
TG(16:0_35:1)		B	2.2564	0.0079365	0.040958
TG(16:0_35:2)		B	2.1379	0.015873	0.045473
TG(16:0_35:3)		B	1.7656	0.0079365	0.040958
TG(16:0_36:2)		B	2.2416	0.0079365	0.040958
TG(16:0_36:3)		B	1.7068	0.0079365	0.040958
TG(16:0_36:4)		B	1.3972	0.031746	0.066243
TG(16:0_36:5)		B	1.4793	0.021177	0.055891
TG(16:0_36:6)		B	1.5477	0.046533	0.092745
TG(16:0_37:3)		B	1.8367	0.031746	0.066243
TG(16:0_38:1)		B	2.239	0.015873	0.045473
TG(16:0_38:2)		B	2.3369	0.0079365	0.040958
TG(16:0_38:3)		B	1.9813	0.0079365	0.040958
TG(16:0_38:4)		B	1.6954	0.015873	0.045473
TG(16:0_38:5)		B	1.4883	0.027803	0.066243
TG(16:0_38:6)		B	1.4697	0.0079365	0.040958
TG(16:0_38:7)		B	1.3234	0.15079	0.21844
TG(16:0_40:6)		B	1.6118	0.015873	0.045473
TG(16:0_40:7)		B	1.4673	0.031746	0.066243
TG(16:0_40:8)		B	1.181	0.46334	0.5674
TG(16:1_32:0)		B	2.6524	0.011925	0.045473
TG(16:1_32:1)		B	2.3127	0.031746	0.066243
TG(16:1_32:2)		B	1.8217	0.055556	0.099108
TG(16:1_34:0)		B	2.4074	0.0079365	0.040958
TG(16:1_34:1)		B	2.0582	0.0079365	0.040958
TG(16:1_34:2)		B	1.7365	0.0079365	0.040958
TG(16:1_34:3)		B	1.6847	0.055556	0.099108
TG(16:1_36:1)		B	2.5174	0.0079365	0.040958
TG(16:1_36:2)		B	2.1223	0.0079365	0.040958
TG(16:1_36:3)		B	1.6854	0.0079365	0.040958
TG(16:1_36:4)		B	1.5086	0.036145	0.073049
TG(16:1_36:5)		B	1.6185	0.031746	0.066243
TG(16:1_38:3)		B	2.355	0.0079365	0.040958
TG(16:1_38:4)		B	1.8404	0.021177	0.055891
TG(16:1_38:5)		B	1.6355	0.015873	0.045473
TG(17:0_34:1)		B	2.2245	0.015873	0.045473
TG(17:0_34:2)		B	1.8615	0.011925	0.045473
TG(17:0_34:3)		B	1.3795	0.2073	0.29658
TG(17:0_36:3)		B	1.7814	0.015873	0.045473
TG(17:0_36:4)		B	1.6667	0.031746	0.066243
TG(17:1_32:1)		B	1.4538	0.72408	0.80795
TG(17:1_34:1)		B	2.2544	0.0079365	0.040958
TG(17:1_34:2)		B	1.943	0.0079365	0.040958
TG(17:1_34:3)		B	1.6613	0.031746	0.066243
TG(17:1_36:3)		B	1.8067	0.031746	0.066243
TG(17:1_36:4)		B	1.7146	0.031746	0.066243
TG(18:0_32:0)		B	2.9892	0.011925	0.045473
TG(18:0_32:1)		B	2.8608	0.0079365	0.040958
TG(18:0_32:2)		B	2.1636	0.0079365	0.040958
TG(18:0_34:2)		B	1.9001	0.0079365	0.040958
TG(18:0_34:3)		B	2.0972	0.0079365	0.040958
TG(18:0_36:1)		B	2.7487	0.0079365	0.040958
TG(18:0_36:2)		B	2.3844	0.0079365	0.040958
TG(18:0_36:3)		B	1.8811	0.011925	0.045473
TG(18:0_36:4)		B	1.7355	0.0079365	0.040958
TG(18:0_36:5)		B	1.8079	0.0079365	0.040958
TG(18:0_38:6)		B	1.7221	0.015873	0.045473
TG(18:0_38:7)		B	1.7665	0.011667	0.045473
TG(18:1_30:0)		B	2.0366	0.031746	0.066243
TG(18:1_30:1)		B	2.2081	0.031746	0.066243
TG(18:1_30:2)		B	1.8859	0.055556	0.099108
TG(18:1_32:0)		B	1.9929	0.0079365	0.040958
TG(18:1_32:1)		B	2.0994	0.0079365	0.040958
TG(18:1_32:2)		B	1.8738	0.015873	0.045473
TG(18:1_32:3)		B	1.6318	0.031746	0.066243
TG(18:1_33:0)		B	2.08	0.015873	0.045473
TG(18:1_33:1)		B	2.1074	0.031746	0.066243
TG(18:1_33:2)		B	1.7305	0.031746	0.066243
TG(18:1_33:3)		B	2.0593	0.035579	0.073049
TG(18:1_34:1)		B	2.3809	0.011925	0.045473
TG(18:1_34:2)		B	1.8569	0.0079365	0.040958
TG(18:1_34:3)		B	1.6767	0.0079365	0.040958
TG(18:1_34:4)		B	1.7335	0.031746	0.066243
TG(18:1_35:2)		B	1.9799	0.015971	0.045473
TG(18:1_35:3)		B	1.7656	0.036145	0.073049
TG(18:1_36:0)		B	2.5132	0.0079365	0.040958
TG(18:1_36:2)		B	2.1759	0.0079365	0.040958
TG(18:1_36:3)		B	1.8293	0.0079365	0.040958
TG(18:1_36:4)		B	1.6346	0.015873	0.045473
TG(18:1_36:5)		B	1.6838	0.027803	0.066243
TG(18:1_36:6)		B	1.6068	0.055556	0.099108
TG(18:1_38:5)		B	1.6244	0.011925	0.045473
TG(18:1_38:6)		B	1.5645	0.015873	0.045473
TG(18:1_38:7)		B	1.5384	0.095238	0.14878
TG(18:2_28:0)		B	2.1454	0.059327	0.10519
TG(18:2_30:0)		B	1.6167	0.055556	0.099108
TG(18:2_30:1)		B	1.5902	0.095238	0.14878
TG(18:2_31:0)		B	1.4529	0.095238	0.14878
TG(18:2_32:0)		B	1.6263	0.0079365	0.040958
TG(18:2_32:1)		B	1.6163	0.0079365	0.040958
TG(18:2_32:2)		B	1.5013	0.031746	0.066243
TG(18:2_33:0)		B	1.8752	0.031746	0.066243
TG(18:2_33:2)		B	1.5297	0.095238	0.14878
TG(18:2_34:0)		B	1.6778	0.0079365	0.040958
TG(18:2_34:1)		B	1.6957	0.0079365	0.040958
TG(18:2_34:2)		B	1.4349	0.015873	0.045473
TG(18:2_34:3)		B	1.4169	0.031746	0.066243
TG(18:2_34:4)		B	1.5154	0.031746	0.066243
TG(18:2_35:1)		B	1.7104	0.031746	0.066243
TG(18:2_35:2)		B	1.7024	0.015873	0.045473
TG(18:2_35:3)		B	1.6431	0.031746	0.066243
TG(18:2_36:0)		B	2.1129	0.0079365	0.040958
TG(18:2_36:1)		B	1.8339	0.0079365	0.040958
TG(18:2_36:2)		B	1.6784	0.011925	0.045473
TG(18:2_36:3)		B	1.626	0.015873	0.045473
TG(18:2_36:4)		B	1.7452	0.031746	0.066243
TG(18:2_36:5)		B	1.6167	0.055556	0.099108
TG(18:2_38:4)		B	1.4021	0.055556	0.099108
TG(18:2_38:5)		B	1.2546	0.22222	0.30294
TG(18:2_38:6)		B	1.2155	0.24915	0.33726
TG(18:3_30:0)		B	2.4176	0.036145	0.073049
TG(18:3_32:0)		B	1.9571	0.031746	0.066243
TG(18:3_32:1)		B	1.7412	0.055556	0.099108
TG(18:3_34:0)		B	1.8347	0.015873	0.045473
TG(18:3_34:1)		B	1.5654	0.015873	0.045473
TG(18:3_34:2)		B	1.4779	0.021177	0.055891
TG(18:3_34:3)		B	1.426	0.055556	0.099108
TG(18:3_36:1)		B	2.0021	0.015873	0.045473
TG(18:3_36:2)		B	1.7797	0.015873	0.045473
TG(18:3_36:3)		B	1.6365	0.031746	0.066243
TG(18:3_36:4)		B	1.7533	0.055556	0.099108
TG(18:3_38:5)		B	1.2119	0.34574	0.44508
TG(18:3_38:6)		B	1.2662	0.095238	0.14878
TG(20:0_32:3)		B	1.7721	0.011925	0.045473
TG(20:0_32:4)		B	1.4068	0.055556	0.099108
TG(20:1_32:1)		B	2.1982	0.031746	0.066243
TG(20:1_32:2)		B	2.0484	0.021177	0.055891
TG(20:1_32:3)		B	1.8091	0.021177	0.055891
TG(20:1_34:1)		B	2.3436	0.0079365	0.040958
TG(20:1_34:2)		B	2.1303	0.015873	0.045473
TG(20:1_34:3)		B	2.0318	0.0079365	0.040958
TG(20:2_32:0)		B	2.1451	0.0079365	0.040958
TG(20:2_32:1)		B	2.1419	0.0079365	0.040958
TG(20:2_34:1)		B	2.2197	0.011925	0.045473
TG(20:2_34:2)		B	1.8117	0.015873	0.045473
TG(20:2_34:3)		B	1.4609	0.093693	0.14878
TG(20:3_32:0)		B	1.4483	0.036145	0.073049
TG(20:3_32:1)		B	1.7151	0.095238	0.14878
TG(20:3_34:0)		B	1.8623	0.15079	0.21844
TG(20:3_34:1)		B	1.7996	0.015873	0.045473
TG(20:3_34:2)		B	1.5454	0.031746	0.066243
TG(20:3_34:3)		B	1.6061	0.015873	0.045473
TG(20:3_36:3)		B	1.4357	0.055556	0.099108
TG(20:3_36:4)		B	1.217	0.30952	0.39934
TG(20:3_36:5)		B	1.2591	0.2948	0.39352
TG(20:4_30:0)		B	1.5147	0.29035	0.38937
TG(20:4_32:0)		B	1.7062	0.031746	0.066243
TG(20:4_32:1)		B	1.7731	0.055556	0.099108
TG(20:4_32:2)		B	1.5946	0.14124	0.2177
TG(20:4_34:0)		B	1.9695	0.015971	0.045473
TG(20:4_34:1)		B	1.6731	0.0079365	0.040958
TG(20:4_34:2)		B	1.3653	0.095238	0.14878
TG(20:4_34:3)		B	1.4099	0.074913	0.12964
TG(20:4_36:2)		B	1.6217	0.015873	0.045473
TG(20:4_36:3)		B	1.383	0.095238	0.14878
TG(20:4_36:4)		B	1.2953	0.15079	0.21844
TG(20:4_36:5)		B	1.2408	0.22222	0.30294
TG(20:5_34:0)		B	1.6542	0.011925	0.045473
TG(20:5_34:1)		B	1.5267	0.0079365	0.040958
TG(20:5_34:2)		B	1.2658	0.095238	0.14878
TG(20:5_36:2)		B	1.5207	0.0079365	0.040958
TG(20:5_36:3)		B	1.2991	0.074913	0.12964
TG(22:4_34:2)		B	1.3377	0.22222	0.30294
TG(22:5_32:0)		B	1.6401	0.031746	0.066243
TG(22:5_32:1)		B	1.7061	0.015873	0.045473
TG(22:5_34:1)		B	1.6091	0.021177	0.055891
TG(22:5_34:2)		B	1.2675	0.22222	0.30294
TG(22:5_34:3)		B	1.206	0.30952	0.39934
TG(22:6_32:0)		B	1.5407	0.055556	0.099108
TG(22:6_32:1)		B	1.5774	0.095238	0.14878
TG(22:6_34:1)		B	1.5383	0.031746	0.066243
TG(22:6_34:2)		B	1.2384	0.15079	0.21844
TG(22:6_34:3)		B	1.2321	0.22222	0.30294
TMCA	HMDB0000932	B	0.88051	1	1
Adenine	HMDB0000034	C1	1.0091	0.69048	0.77494
Adenosine 3',5'-cyclic monophosphate	HMDB0000058	C1	0.69268	0.015873	0.045473
Adenosine monophosphate	HMDB0000045	C1	0.27903	0.22222	0.30294
Allantoin	HMDB0000462	C1	0.8424	0.055556	0.099108
Cysteine	HMDB0000574	C1	1.7313	0.015873	0.045473
Guanosine	HMDB0000133	C1	1.045	0.84127	0.89058
Inosine	HMDB0000195	C1	0.79337	0.42063	0.5195
10-HDoHE	HMDB0060037	C2	0.77779	0.69048	0.77494
11,12-DHET	HMDB0002314	C2	0.55112	0.22222	0.30294
11-HDoHE	HMDB0060040	C2	0.90723	0.84127	0.89058
11-HETE	HMDB0004682	C2	0.91915	0.84127	0.89058
12,13-DiHOME	HMDB0010201	C2	0.86055	0.42063	0.5195
12-HEPE	HMDB0010202	C2	0.31485	0.22222	0.30294
12-HETE	HMDB0006111	C2	0.29398	0.095238	0.14878
13-HDoHE	HMDB0060043	C2	0.83667	0.42063	0.5195
13-HODE	HMDB0004667	C2	1.0482	0.84127	0.89058
13-HOTrE	HMDB0010203	C2	0.94327	1	1
14,15-DHET	HMDB0002265	C2	0.55796	0.095238	0.14878
14,15-DiHETE	HMDB0010204	C2	0.97579	1	1
14-HDoHE	HMDB0060044	C2	0.37096	0.22222	0.30294
17,18-DiHETE	HMDB0010211	C2	0.70402	0.22222	0.30294
17-HDoHE	HMDB0010213	C2	0.94765	1	1
18-HEPE	HMDB0012611	C2	0.85505	0.54762	0.65263
18-HETE	HMDB0006245	C2	0.72074	0.42063	0.5195
20-HDoHE	HMDB0060048	C2	1.0041	0.84127	0.89058
4-HDoHE	HMDB0060049	C2	0.95053	0.69048	0.77494
5,6-DHET	HMDB0002343	C2	0.83496	0.42063	0.5195
5-HEPE	HMDB0005081	C2	1.0952	0.69048	0.77494
5-HETE	HMDB0011134	C2	0.87631	1	1
7-HDoHE	HMDB0060050	C2	1.0849	0.69048	0.77494
8-HETE	HMDB0004679	C2	0.6086	0.095238	0.14878
9,10-DiHOME	HMDB0010221	C2	0.78984	0.15079	0.21844
9-HODE	HMDB0062652	C2	1.3204	0.54762	0.65263
9-HOTrE	HMDB0010224	C2	1.3227	0.42063	0.5195
AA	HMDB0001043	C2	0.92162	0.69048	0.77494
AEA	HMDB0004080	C2	0.96129	0.69048	0.77494
DHA	HMDB0002183	C2	0.90496	0.84127	0.89058
EPA	HMDB0001999	C2	0.97427	0.84127	0.89058
Lyso-PAF		C2	1.2395	0.015873	0.045473
OEA	HMDB0002088	C2	1.2541	0.22222	0.30294
PGF2a-EA	HMDB0013628	C2	1.0233	0.69048	0.77494
Abbreviations: HMDB, Human Metabolome Database; FC, fold change; R/W, R6/2 mice/WT mice;
A, CE-TOFMS analysis; B, DI-LC-MS/MS analysis using the Biocrates’s MxP® Quant 500 kit; C1, LC-MS/MS analysis for primary metabolites; C2, LC-MS/MS analysis for lipid mediators

## Sheet: Supp Table 2
Supplementary Table S2. Plasma metabolite comparison between R6/2 mice and WT mice at 10 weeks of age.
Metabolite	HMDB	Method	FC (R/W)	p-value	FDR
10-Hydroxydecanoic acid		A	0.3244	0.020008	0.16118
11-Aminoundecanoic acid	HMDB0032669	A	0.91917	0.42063	0.71545
1-Methyl-4-imidazoleacetic acid	HMDB0002820	A	0.69742	0.0079365	0.12114
1-Methyladenosine	HMDB0003331	A	0.87562	0.22222	0.52608
1-Methylhistamine	HMDB0000898	A	0.90582	1	1
1-Methylhistidine/3-Methylhistidine	HMDB0000001/HMDB0000479	A	1.2341	0.031746	0.19382
1-Methylnicotimide	HMDB0000699	A	0.63236	0.54762	0.80614
2,3-Diphosphoglyceric acid	HMDB0001294	A	0.71568	0.22222	0.52608
2,4-Diaminobutyric acid	HMDB0002362	A	1.2128	0.72408	0.93952
2-Aminoisobutyric acid/2-Aminobutyric acid	HMDB0001906/HMDB0000452	A	1.1608	0.22222	0.52608
2'-Deoxycytidine	HMDB0000014	A	0.68873	0.015873	0.13152
2'-Deoxyuridine	HMDB0000012	A	0.97879	0.84127	0.953
2-Hydroxybutyric acid	HMDB0000008	A	0.52074	0.0079365	0.12114
2-Hydroxyglutaric acid	HMDB0000606/HMDB0000694	A	0.39163	0.11607	0.3847
2-Hydroxyvaleric acid	HMDB0001863	A	0.59684	0.0079365	0.12114
2-Oxoglutaric acid	HMDB0000208	A	0.84109	0.30952	0.61271
2-Oxoisovaleric acid	HMDB0000019	A	0.60098	0.0079365	0.12114
3-(4-Hydroxyphenyl)propionic acid	HMDB0002199	A	0.40595	0.011925	0.13152
3-Hydroxybutyric acid	HMDB0000011/HMDB0000357/HMDB0000442	A	0.4208	0.0079365	0.12114
3-Indoxylsulfuric acid	HMDB0000682	A	0.50086	0.015873	0.13152
3-Phenylpropionic acid	HMDB0000764	A	0.72421	0.015873	0.13152
3-Phosphoglyceric acid	HMDB0000807	A	0.96192	1	1
3-Ureidopropionic acid	HMDB0000026	A	1.035	0.69048	0.90197
4-Acetamidobutanoic acid	HMDB0003681	A	0.74609	0.15079	0.43084
4-Guanidinobutyric acid	HMDB0003464	A	3.401	0.0079365	0.12114
4-Methyl-2-oxovaleric acid/3-Methyl-2-oxovaleric acid	HMDB0000695/HMDB0000491	A	0.41761	0.0079365	0.12114
4-Pyridoxic acid	HMDB0000017	A	0.59377	0.50381	0.80614
5-Hydroxylysine	HMDB0000450	A	1.4602	0.055556	0.25372
5-Hydroxytryptophan	HMDB0000472	A	1.5801	0.055556	0.25372
5-Methoxyindoleacetic acid	HMDB0004096	A	0.6964	0.015873	0.13152
5-Oxoproline	HMDB0000267	A	1.1941	0.055556	0.25372
6-Hydroxyhexanoic acid	HMDB0012843	A	0.27055	0.011159	0.13152
7,8-Dihydrobiopterin	HMDB0000038	A	0.49236	0.021177	0.16598
7-Methylguanine	HMDB0000897	A	0.65653	0.2045	0.52608
Adenosine	HMDB0000050	A	1.0081	0.15079	0.43084
ADMA	HMDB0001539	A	1.3796	0.031746	0.19382
ADP	HMDB0001341	A	0.39051	0.50381	0.80614
Alanine	HMDB0000161/HMDB0001310	A	1.3608	0.15079	0.43084
Allantoic acid	HMDB0001209	A	1.0197	0.82936	0.953
Alloisoleucine	HMDB0000557/HMDB0000172	A	1.4667	0.055556	0.25372
Aminoacetone	HMDB0002134	A	1.3245	0.031746	0.19382
Anserine	HMDB0000194	A	1.029	0.84127	0.953
Arginine	HMDB0000517/HMDB0003416	A	2.159	0.0079365	0.12114
Argininosuccinic acid	HMDB0000052	A	1.3446	0.031746	0.19382
Ascorbate 2-sulfate		A	0.88423	0.54762	0.80614
Asparagine	HMDB0000168/HMDB0033780	A	1.5425	0.015873	0.13152
Aspartic acid	HMDB0000191/HMDB0006483	A	1.0348	0.84127	0.953
beta-Alanine	HMDB0000056	A	0.7835	0.015873	0.13152
Betaine	HMDB0000043	A	1.237	0.22222	0.52608
beta-Tyrosine	HMDB0003831	A	2.1908	0.011925	0.13152
Butyrylcarnitine	HMDB0002013	A	1.6749	0.055556	0.25372
Carboxymethyllysine	HMDB0240347	A	0.9225	0.42063	0.71545
Carnitine	HMDB0000062	A	1.2578	0.015873	0.13152
Carnosine	HMDB0000033	A	0.51898	0.095238	0.33077
Cholic acid	HMDB0000619	A	0.59024	0.7533	0.953
Choline	HMDB0000097	A	0.97958	1	1
cis-Aconitic acid	HMDB0000072	A	0.81232	0.055556	0.25372
Citric acid	HMDB0000094	A	0.84445	0.055556	0.25372
Citrulline	HMDB0000904	A	1.9503	0.0079365	0.12114
Creatine	HMDB0000064	A	1.1641	0.095238	0.33077
Creatinine	HMDB0000562	A	0.86085	0.015873	0.13152
Cystathionine	HMDB0000099	A	1.0469	1	1
Cysteine glutathione disulfide	HMDB0000656	A	0.95877	0.54762	0.80614
Cystine	HMDB0000192	A	1.3353	0.055556	0.25372
Cytidine	HMDB0000089	A	0.77194	0.22222	0.52608
Cytosine	HMDB0000630	A	1.0123	1	1
Diethanolamine	HMDB0004437	A	0.93594	1	1
Dyphylline	HMDB0014789	A	1.0103	1	1
Ectoine	HMDB0240650	A	1.8239	0.0079365	0.12114
Ethanolamine	HMDB0000149	A	0.69696	0.0079365	0.12114
Ethanolamine phosphate	HMDB0000224	A	0.97105	1	1
Ferulic acid	HMDB0000954	A	1.0838	0.72408	0.93952
Fumaric acid	HMDB0000134	A	0.91348	0.82936	0.953
Galactosamine/Glucosamine	-/HMDB0001514	A	1.7509	0.33211	0.65297
gamma-Butyrobetaine	HMDB0001161	A	0.72116	0.015873	0.13152
Glucaric acid	HMDB0000663	A	1.294	0.15079	0.43084
Gluconic acid	HMDB0000625	A	1.1013	0.30952	0.61271
Gluconolactone	HMDB0000150	A	1.0682	0.84127	0.953
Glucose 6-phosphate	HMDB0001401	A	0.43553	0.015873	0.13152
Glucuronic acid/Galacturonic acid	HMDB0000127/HMDB0002545	A	1.0158	0.84127	0.953
Glutamic acid	HMDB0000148/HMDB0003339	A	1.0442	0.84127	0.953
Glutamine	HMDB0000641/HMDB0003423	A	1.192	0.031746	0.19382
Glutathione (GSSG)	HMDB0003337	A	0.72278	0.22222	0.52608
Gly-Asp	HMDB0028837	A	1.557	0.2948	0.61271
Glycerol	HMDB0000131	A	1.0326	1	1
Glycerol 3-phosphate	HMDB0000126	A	1.0583	1	1
Glycerophosphocholine	HMDB0000086	A	1.9146	0.0079365	0.12114
Glycine	HMDB0000123	A	1.3293	0.015873	0.13152
Guanidinosuccinic acid	HMDB0003157	A	1.0626	0.69048	0.90197
Guanidoacetic acid	HMDB0000128	A	1.3318	0.095238	0.33077
Hexanoic acid	HMDB0000535	A	0.35061	0.066955	0.28141
Hippuric acid	HMDB0000714	A	0.49516	0.0079365	0.12114
Histamine	HMDB0000870	A	0.85611	1	1
Histidine	HMDB0000177	A	1.2224	0.095238	0.33077
Homoarginine	HMDB0000670	A	1.0736	0.84127	0.953
Homocarnosine	HMDB0000745	A	1.0514	0.84127	0.953
Homocitrulline	HMDB0000679	A	0.94956	1	1
Homoserine	HMDB0000719	A	1.3519	0.095238	0.33077
Homovanillic acid	HMDB0000118	A	0.7847	0.15079	0.43084
Hydroxyproline	HMDB0000725	A	1.5265	0.0079365	0.12114
Hypotaurine	HMDB0000965	A	0.78903	0.22222	0.52608
Imidazole-4-acetic acid	HMDB0002024	A	0.65221	0.0079365	0.12114
Indole-3-acetic acid	HMDB0000197	A	1.1737	1	1
Isethionic acid	HMDB0003903	A	0.86192	0.22222	0.52608
Isocitric acid	HMDB0000193	A	0.95114	0.30952	0.61271
Isoleucine	HMDB0000172	A	1.1853	0.055556	0.25372
Isovalerylalanine-1/N-Acetylleucine-1	HMDB0000747/HMDB0011756	A	0.88775	0.42063	0.71545
Isovalerylalanine-2/N-Acetylleucine-2	HMDB0000747/HMDB0011756	A	1.109	0.69048	0.90197
Isovalerylcarnitine	HMDB0000688	A	1.0418	0.69048	0.90197
Kynurenine	HMDB0000684	A	0.87635	0.54762	0.80614
Lactic acid	HMDB0000190/HMDB0001311	A	0.65359	0.0079365	0.12114
Lauric acid	HMDB0000638	A	1.1079	0.15079	0.43084
Leucine	HMDB0000687	A	1.2198	0.055556	0.25372
Lysine	HMDB0000182/HMDB0003405	A	1.4109	0.031746	0.19382
Malic acid	HMDB0000156/HMDB0000744	A	0.83737	0.30952	0.61271
Methionine	HMDB0000696	A	1.192	0.22222	0.52608
Methionine sulfoxide	HMDB0002005	A	1.8351	0.0079365	0.12114
Mucic acid	HMDB0000639	A	1.4988	0.095238	0.33077
Muscimol		A	1.4608	0.59001	0.85983
Myristoleic acid	HMDB0002000	A	0.95728	0.52581	0.80614
N,N-Dimethylglycine	HMDB0000092	A	1.2424	0.0079365	0.12114
N1-Methyl-4-pyridone-5-carboxamide	HMDB0004194	A	0.9429	0.84127	0.953
N5-Ethylglutamine	HMDB0034365	A	1.296	0.22222	0.52608
N6-Acetyllysine	HMDB0000206	A	1.1103	0.15079	0.43084
N6-Methyllysine	HMDB0002038	A	1.1348	0.54762	0.80614
N8-Acetylspermidine	HMDB0002189	A	0.6579	0.055556	0.25372
N-Acetylalanine	HMDB0000766	A	1.0243	0.84127	0.953
N-Acetylasparagine	HMDB0006028	A	0.90538	0.90633	1
N-Acetylaspartic acid	HMDB0000812	A	0.79838	0.42063	0.71545
N-Acetylgalactosamine/N-Acetylmannosamine/N-Acetylglucosamine	HMDB0000853/HMDB0001129/HMDB0000215	A	0.80418	0.031746	0.19382
N-Acetylglutamic acid	HMDB0001138	A	2.758	0.066955	0.28141
N-Acetylglutamine	HMDB0006029	A	1.6948	0.095238	0.33077
N-Acetylglycine	HMDB0000532	A	0.81198	0.095238	0.33077
N-Acetylhistidine	HMDB0032055	A	1.1687	0.22222	0.52608
N-Acetyllysine	HMDB0000446	A	0.95834	0.84127	0.953
N-Acetylmethionine	HMDB0011745	A	0.99625	1	1
N-Acetylmuramic acid	HMDB0060493	A	1.212	0.54762	0.80614
N-Acetylphenylalanine	HMDB0000512	A	1.0049	0.84127	0.953
N-Acetylserine	HMDB0002931	A	0.85791	1	1
N-Acetyltryptophan	HMDB0013713	A	0.34807	0.020008	0.16118
N-Formylmethionine	HMDB0001015	A	1.1445	1	1
N-Glycolylneuraminic acid	HMDB0000833	A	0.80396	0.82936	0.953
Nicotimide	HMDB0001406	A	1.8966	0.0079365	0.12114
O-Acetylcarnitine	HMDB0000201	A	1.0886	0.69048	0.90197
O-Acetylhomoserine/2-Aminoadipic acid	-/HMDB0000510	A	1.5775	0.30952	0.61271
o-Coumaric acid/p-Coumaric acid	HMDB0002641/HMDB0002035	A	2.0793	0.14246	0.43084
o-Hydroxybenzoic acid	HMDB0001895	A	0.76645	0.22222	0.52608
omega-N-Methylarginine	HMDB0029416	A	1.9039	0.0079365	0.12114
Ophthalmic acid	HMDB0005765	A	1.0635	0.66643	0.90197
Ornithine	HMDB0000214/HMDB0003374	A	2.0476	0.0079365	0.12114
Pantothenic acid	HMDB0000210	A	0.72062	0.055556	0.25372
Pelargonic acid	HMDB0000847	A	1.5906	0.26521	0.60559
Pheceturic acid	HMDB0000821	A	0.41231	0.0079365	0.12114
Phenylalanine	HMDB0000159	A	1.0391	0.69048	0.90197
Phenylpyruvic acid	HMDB0000205	A	0.87762	0.42063	0.71545
Phosphocreatine	HMDB0001511	A	0.62261	0.015873	0.13152
Phosphorylcholine	HMDB0001565	A	0.96688	1	1
p-Hydroxyphenylpyruvic acid	HMDB0000707	A	1.1351	0.42063	0.71545
Pipecolic acid	HMDB0000070/HMDB0000716/HMDB0005960	A	1.2244	0.0079365	0.12114
Proline	HMDB0000162/HMDB0003411	A	1.5554	0.015873	0.13152
Putrescine	HMDB0001414	A	0.55699	0.23586	0.55161
Pyridoxal	HMDB0001545	A	0.73793	0.055556	0.25372
Pyruvic acid	HMDB0000243	A	0.6719	0.0079365	0.12114
Quinic acid	HMDB0003072	A	0.53121	0.50381	0.80614
Ribulose 5-phosphate	HMDB0000618	A	0.5306	0.015873	0.13152
Sarcosine	HMDB0000271	A	1.2527	0.095238	0.33077
SDMA	HMDB0003334	A	1.2053	0.15079	0.43084
Serine	HMDB0000187/HMDB0003406	A	1.3721	0.015873	0.13152
S-Methylcysteine	HMDB0002108	A	0.97144	0.54762	0.80614
Spermidine	HMDB0001257	A	0.54687	0.0079365	0.12114
S-Sulfocysteine	HMDB0000731	A	1.0866	0.69048	0.90197
Stachydrine	HMDB0004827	A	1.2735	0.0079365	0.12114
Succinic acid	HMDB0000254	A	1.2481	0.42063	0.71545
Sulfotyrosine	HMDB0155722	A	2.4043	0.066955	0.28141
Taurine	HMDB0000251	A	1.0613	0.54762	0.80614
Taurocholic acid	HMDB0000036	A	1.1043	0.84127	0.953
Terephthalic acid	HMDB0002428	A	0.91776	0.30952	0.61271
Theobromine	HMDB0002825	A	1.1725	1	1
Thiamine	HMDB0000235	A	1.0723	0.42063	0.71545
Thiamine phosphate	HMDB0002666	A	1.6906	0.093693	0.33077
Thiaproline	HMDB0062164	A	1.4374	0.15079	0.43084
Threonic acid	HMDB0000943	A	1.4803	0.0079365	0.12114
Threonine	HMDB0000167	A	1.491	0.015873	0.13152
Thymidine	HMDB0000273	A	0.74052	0.031746	0.19382
Trigonelline	HMDB0000875	A	1.1573	0.095238	0.33077
Trimethylamine	HMDB0000906	A	0.8634	0.46334	0.77224
Trimethylamine N-oxide	HMDB0000925	A	0.79393	0.54762	0.80614
Tropic acid/3-Phenyllactic acid/3-(2-Hydroxyphenyl)propionic acid/m-Ethoxybenzoic acid/p-Methoxyphenylacetic acid/Atrolactic acid	HMDB0000748/HMDB0000779/HMDB0002072	A	0.3326	0.011159	0.13152
Tryptophan	HMDB0000929	A	1.0018	0.69048	0.90197
Tyrosine	HMDB0000158	A	0.97377	1	1
Uracil	HMDB0000300	A	0.97342	1	1
Urea	HMDB0000294	A	0.94299	0.15079	0.43084
Uric acid	HMDB0000289	A	0.65165	0.055556	0.25372
Uridine	HMDB0000296	A	0.91805	0.69048	0.90197
Urocanic acid	HMDB0000301	A	0.78652	0.15079	0.43084
Valine	HMDB0000883	A	1.2452	0.055556	0.25372
3-IPA	HMDB0002302	B	0.82792	0.42063	0.71545
CE(14:0)		B	1.343	0.14124	0.43084
CE(16:0)		B	1.4743	0.015873	0.13152
CE(17:0)		B	1.6944	0.015873	0.13152
CE(18:0)		B	1.9322	0.0079365	0.12114
CE(18:1)		B	1.6495	0.0079365	0.12114
CE(18:2)		B	1.3306	0.031746	0.19382
CE(18:3)		B	1.2508	0.093693	0.33077
CE(20:0)		B	1.3519	0.59588	0.85983
CE(20:1)		B	0.94706	0.84127	0.953
CE(20:4)		B	1.8513	0.0079365	0.12114
CE(20:5)		B	1.0729	0.69048	0.90197
CE(22:0)		B	1.1536	0.72408	0.93952
CE(22:5)		B	1.4076	0.055556	0.25372
CE(22:6)		B	1.493	0.015873	0.13152
Cer(d18:1/16:0)		B	1.3163	0.092692	0.33077
Cer(d18:1/20:0)		B	1.0092	0.83252	0.953
Cer(d18:1/22:0)		B	1.4433	0.011925	0.13152
Cer(d18:1/23:0)		B	0.94313	0.42063	0.71545
Cer(d18:1/24:0)		B	0.90855	0.24915	0.57573
Cer(d18:1/24:1)		B	1.2968	0.021177	0.16598
Cer(d18:1/25:0)		B	1.0739	0.91391	1
DCA	HMDB0000626	B	1.1848	0.46334	0.77224
DG(14:0_14:0)		B	0.83522	1	1
DG(16:0_18:1)		B	1.1231	0.69048	0.90197
DG(16:0_18:2)		B	1.0486	1	1
DG(16:1_18:1)		B	1.0648	1	1
DG(16:1_18:2)		B	0.98841	1	1
DG(17:0_18:1)		B	0.82937	0.46334	0.77224
DG(18:1_18:1)		B	1.344	0.30952	0.61271
DG(18:1_18:2)		B	1.2788	0.095238	0.33077
DG(18:1_18:3)		B	0.50522	0.11161	0.38305
DG(18:1_20:0)		B	1.8914	0.26521	0.60559
DG(18:1_20:1)		B	1.4516	0.232	0.54699
DG(18:1_20:3)		B	1.8796	0.13879	0.43084
DG(18:1_22:6)		B	1.4008	0.14246	0.43084
DG(18:2_18:2)		B	0.97844	1	1
DG(18:2_18:3)		B	0.72701	0.5179	0.80614
DG(18:2_20:4)		B	1.2494	0.82366	0.953
FA(18:1)		B	0.84064	0.34574	0.66843
FA(20:3)	HMDB0002925	B	0.99155	0.84127	0.953
GABA	HMDB0000112	B	1.0759	0.59121	0.85983
GCA	HMDB0000138	B	1.2745	0.058553	0.25679
GUDCA	HMDB0000708	B	1.4444	0.040609	0.23791
Homocysteine	HMDB0000742	B	0.89859	0.42063	0.71545
HexCer(d18:1/16:0)		B	1.9431	0.0079365	0.12114
HexCer(d18:1/20:0)		B	2.6441	0.011925	0.13152
HexCer(d18:1/22:0)		B	1.8873	0.011925	0.13152
HexCer(d18:1/23:0)		B	1.1616	0.22222	0.52608
HexCer(d18:1/24:0)		B	1.2604	0.055556	0.25372
HexCer(d18:1/24:1)		B	1.945	0.0079365	0.12114
Hexose		B	1.003	0.54762	0.80614
Hydroxyvalerylcarnitine (Methylmalonylcarnitine)		B	1.0762	0.39614	0.71545
lysoPC a C16:0		B	1.0115	0.91656	1
lysoPC a C16:1		B	0.84942	0.093693	0.33077
lysoPC a C17:0		B	1.1054	0.055556	0.25372
lysoPC a C18:0		B	1.315	0.0079365	0.12114
lysoPC a C18:1		B	1.048	0.69048	0.90197
lysoPC a C18:2		B	0.99293	0.84127	0.953
lysoPC a C20:3		B	1.1324	0.059327	0.25679
lysoPC a C20:4		B	1.365	0.0079365	0.12114
lysoPC a C24:0		B	1.2615	0.52322	0.80614
Malonylcarnitine (Hydroxybutyrylcarnitine)		B	0.89916	0.91631	1
Octadecadienylcarnitine		B	0.52778	0.26355	0.60559
PC aa C28:1		B	1.1111	0.11496	0.3847
PC aa C30:0		B	0.97971	0.52836	0.80614
PC aa C32:0		B	1.0174	0.84127	0.953
PC aa C32:1		B	0.89071	0.54762	0.80614
PC aa C32:2		B	0.80597	0.059327	0.25679
PC aa C32:3		B	0.84722	0.09169	0.33077
PC aa C34:1		B	1.0513	0.69048	0.90197
PC aa C34:2		B	0.97246	0.84127	0.953
PC aa C34:3		B	0.92885	0.34574	0.66843
PC aa C34:4		B	0.94606	0.46334	0.77224
PC aa C36:0		B	1.1435	0.14246	0.43084
PC aa C36:1		B	1.1517	0.22222	0.52608
PC aa C36:2		B	1.2012	0.031746	0.19382
PC aa C36:3		B	0.98605	1	1
PC aa C36:4		B	1.3143	0.0079365	0.12114
PC aa C36:5		B	0.87867	0.30952	0.61271
PC aa C36:6		B	0.83333	0.20869	0.52608
PC aa C38:0		B	1.2024	0.074913	0.31259
PC aa C38:1		B	0.90323	0.24771	0.57468
PC aa C38:3		B	1.1749	0.055556	0.25372
PC aa C38:4		B	1.7249	0.0079365	0.12114
PC aa C38:5		B	1.1326	0.15079	0.43084
PC aa C38:6		B	1.287	0.031746	0.19382
PC aa C40:2		B	0.88372	0.74568	0.953
PC aa C40:3		B	0.92827	0.6004	0.85983
PC aa C40:4		B	1.1384	0.22222	0.52608
PC aa C40:5		B	1.112	0.22222	0.52608
PC aa C40:6		B	1.4618	0.015873	0.13152
PC aa C42:0		B	1.2206	0.10148	0.35035
PC aa C42:1		B		1	1
PC aa C42:2		B	1.0323	0.59588	0.85983
PC aa C42:4		B	1.1915	0.50381	0.80614
PC aa C42:5		B	1.0993	0.39908	0.71545
PC aa C42:6		B	0.94653	0.6004	0.85983
PC ae C30:1		B	0.85714	0.082662	0.33077
PC ae C30:2		B	1.194	0.48018	0.798
PC ae C32:1		B	0.9185	0.2948	0.61271
PC ae C32:2		B	0.83482	0.059327	0.25679
PC ae C34:0		B	0.93258	0.22222	0.52608
PC ae C34:1		B	1.0942	0.22222	0.52608
PC ae C34:2		B	0.92615	0.22222	0.52608
PC ae C34:3		B	0.83229	0.059327	0.25679
PC ae C36:0		B	0.9546	0.2948	0.61271
PC ae C36:1		B	1.0018	0.69048	0.90197
PC ae C36:2		B	1.018	0.69048	0.90197
PC ae C36:3		B	0.90027	0.30952	0.61271
PC ae C36:4		B	1.2386	0.031746	0.19382
PC ae C36:5		B	1.0832	0.7533	0.953
PC ae C38:0		B	0.91276	0.40197	0.71545
PC ae C38:1		B	0.96774	0.52962	0.80614
PC ae C38:2		B	0.96651	0.84127	0.953
PC ae C38:3		B	1.0092	1	1
PC ae C38:4		B	1.3484	0.0079365	0.12114
PC ae C38:5		B	1.2444	0.031746	0.19382
PC ae C38:6		B	1.0981	0.30952	0.61271
PC ae C40:1		B	1.0736	0.14246	0.43084
PC ae C40:2		B	0.98715	1	1
PC ae C40:3		B	1.0736	0.42063	0.71545
PC ae C40:4		B	1.2496	0.055556	0.25372
PC ae C40:5		B	0.99675	0.84127	0.953
PC ae C40:6		B	1.1967	0.095238	0.33077
PC ae C42:1		B	1.0268	0.7533	0.953
PC ae C42:2		B	1.1214	0.39908	0.71545
PC ae C42:3		B	1.0208	0.91631	1
PC ae C42:4		B	0.94444	0.67424	0.90197
PC ae C44:5		B	1.0217	1	1
PC ae C44:6		B	1.15	0.23435	0.55029
Propionylcarnitine		B	1.1885	0.46198	0.77224
SM (OH) C14:1		B	1.1627	0.055556	0.25372
SM (OH) C16:1		B	1.2553	0.11496	0.3847
SM (OH) C22:1		B	0.85912	0.095238	0.33077
SM (OH) C22:2		B	0.92416	0.34574	0.66843
SM (OH) C24:1		B	0.97692	1	1
SM C16:0		B	1.1831	0.055556	0.25372
SM C16:1		B	1.2163	0.027803	0.19382
SM C18:0		B	2.3517	0.066955	0.28141
SM C18:1		B	1.3208	0.22222	0.52608
SM C20:2		B	3.4375	0.026857	0.19382
SM C22:3		B	0.83871	0.1782	0.50664
SM C24:0		B	0.98959	0.84127	0.953
SM C24:1		B	1.0832	0.34574	0.66843
SM C26:0		B	1.3333	0.50233	0.80614
SM C26:1		B	0.91667	0.4606	0.77224
TDCA	HMDB0000896	B	1.6585	0.11385	0.3847
TG(14:0_34:0)		B	0.8632	0.7533	0.953
TG(14:0_34:1)		B	0.92276	0.84127	0.953
TG(14:0_34:2)		B	0.87541	0.84127	0.953
TG(14:0_34:3)		B	0.94458	1	1
TG(14:0_36:1)		B	1.2592	0.6004	0.85983
TG(14:0_36:2)		B	1.188	0.54762	0.80614
TG(14:0_36:3)		B	1.1418	0.6004	0.85983
TG(14:0_36:4)		B	0.92788	1	1
TG(14:0_38:4)		B	0.83745	0.75033	0.953
TG(14:0_38:5)		B	0.74256	0.67234	0.90197
TG(16:0_30:2)		B	0.55544	0.33211	0.65297
TG(16:0_32:0)		B	1.0869	1	1
TG(16:0_32:1)		B	0.90441	0.54762	0.80614
TG(16:0_32:2)		B	0.85154	0.54762	0.80614
TG(16:0_32:3)		B	1.0762	0.84127	0.953
TG(16:0_33:1)		B	1.1553	1	1
TG(16:0_33:2)		B	0.8258	0.54762	0.80614
TG(16:0_34:0)		B	1.1376	0.6004	0.85983
TG(16:0_34:1)		B	1.0799	0.69048	0.90197
TG(16:0_34:2)		B	1.0089	0.69048	0.90197
TG(16:0_34:3)		B	0.98018	0.84127	0.953
TG(16:0_34:4)		B	0.81115	0.84127	0.953
TG(16:0_35:1)		B	1.0818	0.6004	0.85983
TG(16:0_35:2)		B	1.0419	0.91656	1
TG(16:0_35:3)		B	1.0157	0.84127	0.953
TG(16:0_36:2)		B	1.2433	0.30952	0.61271
TG(16:0_36:3)		B	1.2533	0.30952	0.61271
TG(16:0_36:4)		B	1.0737	0.69048	0.90197
TG(16:0_36:5)		B	0.89491	0.69048	0.90197
TG(16:0_36:6)		B	0.69905	0.22222	0.52608
TG(16:0_37:3)		B	1.0036	0.84127	0.953
TG(16:0_38:1)		B	1.3121	0.42063	0.71545
TG(16:0_38:2)		B	1.2703	0.30952	0.61271
TG(16:0_38:3)		B	1.2525	0.30952	0.61271
TG(16:0_38:4)		B	1.2511	0.22222	0.52608
TG(16:0_38:5)		B	1.1507	0.42063	0.71545
TG(16:0_38:6)		B	1.0296	0.84127	0.953
TG(16:0_38:7)		B	0.84148	0.42063	0.71545
TG(16:0_40:6)		B	1.093	0.42063	0.71545
TG(16:0_40:7)		B	1.1667	0.42063	0.71545
TG(16:0_40:8)		B	1.1604	0.20869	0.52608
TG(16:1_32:0)		B	0.98501	1	1
TG(16:1_32:1)		B	0.848	1	1
TG(16:1_32:2)		B	0.79016	0.75033	0.953
TG(16:1_34:0)		B	1.0797	0.42063	0.71545
TG(16:1_34:1)		B	1.0305	0.7533	0.953
TG(16:1_34:2)		B	1.0497	1	1
TG(16:1_34:3)		B	1.0121	1	1
TG(16:1_36:1)		B	1.5372	0.22222	0.52608
TG(16:1_36:2)		B	1.3941	0.22222	0.52608
TG(16:1_36:3)		B	1.3229	0.22222	0.52608
TG(16:1_36:4)		B	1.1367	0.22222	0.52608
TG(16:1_36:5)		B	0.85877	0.84127	0.953
TG(16:1_38:3)		B	1.4915	0.095238	0.33077
TG(16:1_38:4)		B	1.511	0.22222	0.52608
TG(16:1_38:5)		B	0.9769	0.84127	0.953
TG(17:0_34:1)		B	1.2565	0.52962	0.80614
TG(17:0_34:2)		B	1.0757	0.69048	0.90197
TG(17:0_34:3)		B	0.87472	0.83252	0.953
TG(17:0_36:3)		B	1.3119	0.42063	0.71545
TG(17:0_36:4)		B	1.0244	0.6004	0.85983
TG(17:1_34:1)		B	1.0503	0.29333	0.61271
TG(17:1_34:2)		B	0.98974	0.84127	0.953
TG(17:1_34:3)		B	1.0307	0.29333	0.61271
TG(17:1_36:3)		B	1.1895	0.52581	0.80614
TG(17:1_36:4)		B		1	1
TG(18:0_32:0)		B	1.1914	0.82366	0.953
TG(18:0_32:1)		B	1.1337	0.42063	0.71545
TG(18:0_32:2)		B	1.1918	0.7533	0.953
TG(18:0_34:2)		B	1.4018	0.22222	0.52608
TG(18:0_34:3)		B	1.4661	0.15079	0.43084
TG(18:0_36:1)		B	2.282	0.055556	0.25372
TG(18:0_36:2)		B	2.1231	0.055556	0.25372
TG(18:0_36:3)		B	1.7708	0.055556	0.25372
TG(18:0_36:4)		B	1.4416	0.15079	0.43084
TG(18:0_36:5)		B	1.0749	0.84127	0.953
TG(18:0_38:6)		B	1.5034	0.095238	0.33077
TG(18:0_38:7)		B	1.2905	0.15079	0.43084
TG(18:1_30:0)		B	0.97343	0.7533	0.953
TG(18:1_30:1)		B	0.98896	0.91656	1
TG(18:1_30:2)		B	0.84859	1	1
TG(18:1_32:0)		B	1.0788	0.69048	0.90197
TG(18:1_32:1)		B	1.0772	0.42063	0.71545
TG(18:1_32:2)		B	1.1408	0.69048	0.90197
TG(18:1_32:3)		B	0.86583	1	1
TG(18:1_33:0)		B	1.1111	0.69048	0.90197
TG(18:1_33:1)		B	1.164	0.54762	0.80614
TG(18:1_33:2)		B	1.0949	0.84127	0.953
TG(18:1_33:3)		B	0.46034	0.093693	0.33077
TG(18:1_34:1)		B	1.2345	0.30952	0.61271
TG(18:1_34:2)		B	1.2479	0.30952	0.61271
TG(18:1_34:3)		B	1.2146	0.30952	0.61271
TG(18:1_34:4)		B	0.98925	0.84127	0.953
TG(18:1_35:2)		B	1.3527	0.22222	0.52608
TG(18:1_35:3)		B	1.255	0.42063	0.71545
TG(18:1_36:0)		B	1.7447	0.22222	0.52608
TG(18:1_36:2)		B	1.7517	0.055556	0.25372
TG(18:1_36:3)		B	1.5304	0.15079	0.43084
TG(18:1_36:4)		B	1.149	0.54762	0.80614
TG(18:1_36:5)		B	0.96244	1	1
TG(18:1_36:6)		B	0.84878	0.54762	0.80614
TG(18:1_38:5)		B	1.2987	0.22222	0.52608
TG(18:1_38:6)		B	1.2227	0.2948	0.61271
TG(18:1_38:7)		B	1.1228	0.52962	0.80614
TG(18:2_28:0)		B	0.62162	0.42063	0.71545
TG(18:2_30:0)		B	0.90225	1	1
TG(18:2_30:1)		B	0.9046	1	1
TG(18:2_31:0)		B	0.93553	0.69048	0.90197
TG(18:2_32:0)		B	1.018	1	1
TG(18:2_32:1)		B	1.0186	1	1
TG(18:2_32:2)		B	0.93019	1	1
TG(18:2_33:0)		B	1.0848	0.84127	0.953
TG(18:2_33:2)		B	0.87833	1	1
TG(18:2_34:0)		B	1.2749	0.30952	0.61271
TG(18:2_34:1)		B	1.2271	0.30952	0.61271
TG(18:2_34:2)		B	1.0832	0.69048	0.90197
TG(18:2_34:3)		B	1.0147	0.83404	0.953
TG(18:2_34:4)		B	0.87736	0.69048	0.90197
TG(18:2_35:1)		B	1.2489	0.30952	0.61271
TG(18:2_35:2)		B	1.2012	0.22222	0.52608
TG(18:2_35:3)		B	0.94017	1	1
TG(18:2_36:0)		B	1.4802	0.30952	0.61271
TG(18:2_36:1)		B	1.5466	0.093693	0.33077
TG(18:2_36:2)		B	1.4561	0.15079	0.43084
TG(18:2_36:3)		B	1.1217	0.54762	0.80614
TG(18:2_36:4)		B	0.92803	0.84127	0.953
TG(18:2_36:5)		B	0.83057	0.42063	0.71545
TG(18:2_38:4)		B	1.5009	0.095238	0.33077
TG(18:2_38:5)		B	1.1545	0.42063	0.71545
TG(18:2_38:6)		B	1.1504	0.22222	0.52608
TG(18:3_30:0)		B	0.9051	0.83353	0.953
TG(18:3_32:0)		B	0.78287	0.54762	0.80614
TG(18:3_32:1)		B	0.76801	0.54762	0.80614
TG(18:3_34:0)		B	1.0814	0.69048	0.90197
TG(18:3_34:1)		B	1.0056	0.84127	0.953
TG(18:3_34:2)		B	0.90752	0.84127	0.953
TG(18:3_34:3)		B	0.78737	0.42063	0.71545
TG(18:3_36:1)		B	1.3478	0.22222	0.52608
TG(18:3_36:2)		B	1.1719	0.42063	0.71545
TG(18:3_36:3)		B	0.97308	1	1
TG(18:3_36:4)		B	0.80535	0.42063	0.71545
TG(18:3_38:5)		B	0.91083	1	1
TG(18:3_38:6)		B	0.77673	0.22222	0.52608
TG(20:0_32:3)		B	1.3172	0.30952	0.61271
TG(20:0_32:4)		B	0.91667	0.84127	0.953
TG(20:1_32:1)		B	1.3737	0.40197	0.71545
TG(20:1_32:2)		B	0.96216	0.67517	0.90197
TG(20:1_32:3)		B	0.96162	1	1
TG(20:1_34:1)		B	1.3072	0.42063	0.71545
TG(20:1_34:2)		B	1.209	0.42063	0.71545
TG(20:1_34:3)		B	1.1874	0.54762	0.80614
TG(20:2_32:0)		B	0.93182	0.83252	0.953
TG(20:2_32:1)		B	1.0569	0.67517	0.90197
TG(20:2_34:1)		B	1.4221	0.22222	0.52608
TG(20:2_34:2)		B	1.3455	0.30952	0.61271
TG(20:2_34:3)		B	1.3973	0.24771	0.57468
TG(20:3_32:0)		B	1.3035	0.67517	0.90197
TG(20:3_32:1)		B	1.1509	0.69048	0.90197
TG(20:3_34:0)		B	1.216	0.54762	0.80614
TG(20:3_34:1)		B	1.2207	0.54762	0.80614
TG(20:3_34:2)		B	1.1809	0.54762	0.80614
TG(20:3_34:3)		B	1.0023	1	1
TG(20:3_36:3)		B	1.7813	0.031746	0.19382
TG(20:3_36:4)		B	1.4648	0.15079	0.43084
TG(20:3_36:5)		B	0.96463	0.84127	0.953
TG(20:4_30:0)		B	0.99468	1	1
TG(20:4_32:0)		B	1.2209	0.30952	0.61271
TG(20:4_32:1)		B	1.09	0.42063	0.71545
TG(20:4_32:2)		B	1.2063	0.39761	0.71545
TG(20:4_34:0)		B	1.363	0.30952	0.61271
TG(20:4_34:1)		B	1.2403	0.42063	0.71545
TG(20:4_34:2)		B	1.2952	0.15079	0.43084
TG(20:4_34:3)		B	1.2056	0.40197	0.71545
TG(20:4_35:3)		B	0.82642	0.67234	0.90197
TG(20:4_36:2)		B	1.822	0.031746	0.19382
TG(20:4_36:3)		B	1.6276	0.031746	0.19382
TG(20:4_36:4)		B	1.2999	0.30952	0.61271
TG(20:4_36:5)		B	1.049	1	1
TG(20:5_34:0)		B	0.95508	0.69048	0.90197
TG(20:5_34:1)		B	0.91535	1	1
TG(20:5_34:2)		B	0.88985	0.30952	0.61271
TG(20:5_36:2)		B	1.2322	0.15079	0.43084
TG(20:5_36:3)		B	1.0409	0.54762	0.80614
TG(22:4_34:2)		B	1.2932	0.2948	0.61271
TG(22:5_32:0)		B	0.90598	0.54762	0.80614
TG(22:5_32:1)		B	0.81144	0.84127	0.953
TG(22:5_34:1)		B	1.0568	0.54762	0.80614
TG(22:5_34:2)		B	0.99341	0.84127	0.953
TG(22:5_34:3)		B	1.1094	0.54762	0.80614
TG(22:6_32:0)		B	1.1332	0.34574	0.66843
TG(22:6_32:1)		B	0.95422	0.54762	0.80614
TG(22:6_34:1)		B	1.1741	0.30952	0.61271
TG(22:6_34:2)		B	1.1534	0.30952	0.61271
TG(22:6_34:3)		B	1.1046	0.30952	0.61271
TMCA	HMDB0000932	B	2.481	0.13013	0.42885
Adenine	HMDB0000034	C1	1.4118	0.015873	0.13152
Adenosine 3',5'-cyclic monophosphate	HMDB0000058	C1	1.0787	1	1
Adenosine monophosphate	HMDB0000045	C1	2.6328	0.22222	0.52608
Allantoin	HMDB0000462	C1	1.0502	0.42063	0.71545
Cysteine	HMDB0000574	C1	1.3774	0.058553	0.25679
Guanosine	HMDB0000133	C1	0.89286	0.91631	1
Inosine	HMDB0000195	C1	0.75	0.83148	0.953
10-HDoHE	HMDB0060037	C2	0.32847	0.011925	0.13152
11,12-DHET	HMDB0002314	C2	0.62745	0.28884	0.61271
11-HDoHE	HMDB0060040	C2	0.44304	0.011667	0.13152
11-HETE	HMDB0004682	C2	0.87179	0.46198	0.77224
12,13-DiHOME	HMDB0010201	C2	0.51841	0.031746	0.19382
12-HEPE	HMDB0010202	C2	0.23904	0.095238	0.33077
12-HETE	HMDB0006111	C2	0.26087	0.095238	0.33077
13-HDoHE	HMDB0060043	C2	0.66038	0.29184	0.61271
13-HODE	HMDB0004667	C2	0.55391	0.055556	0.25372
13-HOTrE	HMDB0010203	C2	0.62319	0.14002	0.43084
14,15-DHET	HMDB0002265	C2	0.544	0.11607	0.3847
14,15-DiHETE	HMDB0010204	C2	0.60055	0.095238	0.33077
14-HDoHE	HMDB0060044	C2	0.23542	0.059327	0.25679
17,18-DiHETE	HMDB0010211	C2	0.55556	0.0079365	0.12114
17-HDoHE	HMDB0010213	C2	0.44444	0.036145	0.21392
18-HEPE	HMDB0012611	C2	0.5614	0.033895	0.20478
18-HETE	HMDB0006245	C2	0.5	0.034454	0.20601
20-HDoHE	HMDB0060048	C2	0.58	0.055556	0.25372
4-HDoHE	HMDB0060049	C2	0.64151	0.11607	0.3847
5,6-DHET	HMDB0002343	C2	1.1071	0.91553	1
5-HEPE	HMDB0005081	C2	0.6087	0.027328	0.19382
5-HETE	HMDB0011134	C2	1.2078	0.82936	0.953
7-HDoHE	HMDB0060050	C2	0.5	0.010909	0.13152
8-HETE	HMDB0004679	C2	0.7	0.36435	0.70206
9,10-DiHOME	HMDB0010221	C2	0.48361	0.015873	0.13152
9-HODE	HMDB0062652	C2	0.62383	0.093693	0.33077
9-HOTrE	HMDB0010224	C2	0.6699	0.52452	0.80614
AA	HMDB0001043	C2	0.98108	1	1
AEA	HMDB0004080	C2	0.87805	0.67137	0.90197
DHA	HMDB0002183	C2	0.80555	0.54762	0.80614
EPA	HMDB0001999	C2	0.75889	0.22222	0.52608
Lyso-PAF		C2	1.1622	0.031746	0.19382
OEA	HMDB0002088	C2	1.0722	0.69048	0.90197
PGF2a-EA	HMDB0013628	C2	0.95276	0.67517	0.90197
Abbreviations: HMDB, Human Metabolome Database; FC, fold change; R/W, R6/2 mice/WT mice;
A, CE-TOFMS analysis; B, DI-LC-MS/MS analysis using the Biocrates’s MxP® Quant 500 kit; C1, LC-MS/MS analysis for primary metabolites; C2, LC-MS/MS analysis for lipid mediators

## Sheet: Supp Table 3
Supplementary Table S3. Brain metabolite comparison between R6/2 mice and WT mice at 8 weeks of age.
Metabolite	HMDB	FC (R/W)	p-value	FDR
11-Aminoundecanoic acid	HMDB0032669	1.0965	1	1
1-Aminocyclopropane-1-carboxylic acid/Homoserinelactone		1.2943	0.24332	0.43231
1-Methyl-4-imidazoleacetic acid	HMDB0002820	0.39182	0.011925	0.087293
1-Methyladenosine	HMDB0003331	0.85897	0.04322	0.14725
1-Methylhistamine	HMDB0000898	0.35814	0.0079365	0.087293
1-Methylhistidine/3-Methylhistidine	HMDB0000001/HMDB0000479	1.4787	0.011925	0.087293
1-Methylnicotinamide	HMDB0000699	2.0405	0.015873	0.091332
2,3-Diphosphoglyceric acid	HMDB0001294	0.69708	0.035579	0.13499
2-Aminoisobutyric acid/2-Aminobutyric acid	HMDB0001906/HMDB0000452	0.74088	0.2045	0.37802
2-Deoxyglucose 6-phosphate		0.8748	0.90633	1
2-Hydroxyglutaric acid	HMDB0000606/HMDB0000694	0.58317	0.69048	0.87748
2-Methylserine		1.3333	0.18122	0.34545
2-Oxoglutaric acid	HMDB0000208	0.70464	0.025858	0.11541
3-Hydroxybutyric acid	HMDB0000011/HMDB0000357/HMDB0000442	1.0544	0.52191	0.75132
3-Phosphoglyceric acid	HMDB0000807	1.5726	0.26521	0.46222
4-Guanidinobutyric acid	HMDB0003464	0.89205	0.28884	0.47742
5'-Deoxy-5'-methylthioadenosine	HMDB0001173	1.2527	0.04322	0.14725
5-Oxoproline	HMDB0000267	1.1212	0.058553	0.17233
6,8-Thioctic acid	HMDB0001451	0.83646	0.82366	0.97216
6-Phosphogluconic acid	HMDB0001316	0.72316	0.24332	0.43231
Acetyl CoA	HMDB0001206	0.5602	0.23586	0.42735
Acetylcholine	HMDB0000895	0.69022	0.011412	0.087293
Adenine	HMDB0000034	1.0246	1	1
Adenosine	HMDB0000050	0.75879	0.011412	0.087293
Adenylosuccinic acid	HMDB0000536	0.93498	0.39761	0.60079
ADP	HMDB0001341	1	1	1
ADP-glucose/GDP-fucose	HMDB0006557 HMDB0001095	0.98551	1	1
ADP-ribose	HMDB0001178	0.83799	0.093693	0.23814
Alanine	HMDB0000161/HMDB0001310	0.83439	0.093693	0.23814
allo-Threonine	HMDB0004041	1.011	1	1
AMP	HMDB0000045	0.95833	0.15988	0.31126
Anserine	HMDB0000194	0.68852	0.020008	0.10001
Arginine	HMDB0000517/HMDB0003416	1.3953	0.031141	0.1291
Argininosuccinic acid	HMDB0000052	1.0656	0.59816	0.81237
Ascorbic acid	HMDB0000044	1.0906	0.059327	0.17233
Asparagine	HMDB0000168/HMDB0033780	0.97189	0.75033	0.93409
Aspartic acid	HMDB0000191/HMDB0006483	0.82759	0.010418	0.087293
ATP	HMDB0000538	1.0935	0.29184	0.47742
beta-Alanine	HMDB0000056	0.80976	0.015333	0.091332
Betaine	HMDB0000043	0.66337	0.027803	0.11832
Butyrylcarnitine	HMDB0002013	0.93617	0.83303	0.97216
cAMP	HMDB0000058	0.81818	0.2948	0.47742
Carboxymethyllysine	HMDB0240347	0.97053	0.52581	0.75132
Carnitine	HMDB0000062	0.9657	0.66231	0.86891
Carnosine	HMDB0000033	0.50654	0.011925	0.087293
CDP	HMDB0001546	0.73875	0.15988	0.31126
CDP-choline	HMDB0001413	1.0671	0.29333	0.47742
Choline	HMDB0000097	0.94286	0.27332	0.47187
cis-Aconitic acid	HMDB0000072	0.93151	0.57747	0.81237
Citric acid	HMDB0000094	0.98611	0.73373	0.91968
Citrulline	HMDB0000904	0.8044	0.14246	0.29292
CMP	HMDB0000095	0.93927	0.14246	0.29292
CoA		0.80786	0.13756	0.29292
Creatine	HMDB0000064	1.0904	0.13013	0.29292
Creatinine	HMDB0000562	0.94805	0.33367	0.53096
Cystathionine	HMDB0000099	1.455	0.014707	0.091332
Cysteine	HMDB0000574	0.85235	0.84127	0.97438
Cytidine	HMDB0000089	0.84797	0.059327	0.17233
Dihydroxyacetone phosphate	HMDB0001473	1.0504	0.83148	0.97216
Ethanolamine	HMDB0000149	0.82979	0.014707	0.091332
Ethanolamine phosphate	HMDB0000224	1.15	0.011159	0.087293
FAD	HMDB0001248	1.0824	0.66843	0.86891
Fructose 1,6-diphosphate	HMDB0001058	1.2566	0.14246	0.29292
Fructose 6-phosphate	HMDB0000124	1.3317	0.14246	0.29292
Fumaric acid	HMDB0000134	0.86099	0.045866	0.14725
GABA	HMDB0000112	0.91589	0.15853	0.31126
gamma-Butyrobetaine	HMDB0001161	0.90598	0.52836	0.75132
gamma-Glu-2-aminobutyric acid	HMDB0240645	1.0872	0.34427	0.53847
gamma-Glu-Cys	HMDB0001049	1.0674	0.82881	0.97216
GDP	HMDB0001201	0.99187	0.59588	0.81237
Gluconic acid	HMDB0000625	0.49106	0.11161	0.27506
Glucose 1-phosphate	HMDB0001586	1.2769	0.043878	0.14725
Glucose 6-phosphate	HMDB0001401	1.2693	0.095238	0.23875
Glu-Glu	HMDB0028818	0.84186	0.59816	0.81237
Glutamic acid	HMDB0000148/HMDB0003339	0.88344	0.088683	0.23709
Glutamine	HMDB0000641/HMDB0003423	1.1039	0.021859	0.10001
Glutathione (GSH)	HMDB0062697	1.1611	0.14002	0.29292
Gly-Asp	HMDB0028837		1	1
Glycerol	HMDB0000131	0.876	0.46334	0.67834
Glycerol 3-phosphate	HMDB0000126	1.04	0.90486	1
Glycerophosphocholine	HMDB0000086	1.2755	0.011667	0.087293
Glycine	HMDB0000123	1.3229	0.011925	0.087293
Gly-Gly	HMDB0011733	0.60172	0.090688	0.23709
GMP	HMDB0001397	1.0189	0.83148	0.97216
GTP	HMDB0001273	1.0806	0.15442	0.31054
Guanidoacetic acid	HMDB0000128	1.6367	0.011925	0.087293
Guanine	HMDB0000132	1.0049	1	1
Guanosine	HMDB0000133	0.98246	0.91277	1
Histamine	HMDB0000870	0.87678	0.67424	0.86891
Histidine	HMDB0000177	1.1515	0.015971	0.091332
Homocarnosine	HMDB0000745	0.51111	0.010909	0.087293
Homocitrulline	HMDB0000679	0.93523	0.82366	0.97216
Homoserine	HMDB0000719	1.049	0.14002	0.29292
Homovanillic acid	HMDB0000118	0.82353	0.074026	0.20771
Hydroxyproline	HMDB0000725	1.0619	1	1
Hypotaurine	HMDB0000965	1.086	1	1
Hypoxanthine	HMDB0000157	1.0299	1	1
Imidazolelactic acid	HMDB0002320	0.54819	0.19451	0.36696
Inosine	HMDB0000195	1.2193	0.14246	0.29292
Inosinic acid	HMDB0000175	0.84314	0.021177	0.10001
Isethionic acid	HMDB0003903	1.3043	0.011412	0.087293
Isoleucine	HMDB0000172	1.0771	0.14246	0.29292
Isovalerylcarnitine	HMDB0000688	1.6515	0.33211	0.53096
Lactic acid	HMDB0000190/HMDB0001311	1.2113	0.011667	0.087293
Lauric acid	HMDB0000638	1.0505	0.40053	0.60079
Lauroylcarnitine	HMDB0002250	0.47175	0.066955	0.19145
Leucine	HMDB0000687	1.1358	0.041258	0.14725
Lysine	HMDB0000182/HMDB0003405	1.3929	0.019624	0.10001
Malic acid	HMDB0000156/HMDB0000744	0.86667	0.032785	0.13043
Methionine	HMDB0000696	1.1104	0.14124	0.29292
Methionine sulfoxide	HMDB0002005	0.74085	0.031746	0.1291
Mucic acid	HMDB0000639	1.087	0.67329	0.86891
Muscimol		1.1525	1	1
myo-Inositol 2-phosphate		1.0345	0.39908	0.60079
N1-Acetylspermidine	HMDB0001276	0.34343	0.0079365	0.087293
N2-Succinylornithine	HMDB0001199	0.54966	0.021177	0.10001
N5-Ethylglutamine	HMDB0034365	2.1867	0.011925	0.087293
N6,N6,N6-Trimethyllysine	HMDB0001325	0.85185	0.1719	0.33114
N6-Methyllysine	HMDB0002038	1.2828	0.24915	0.43841
N-Acetylalanine	HMDB0000766	0.9747	0.91631	1
N-Acetylaspartic acid	HMDB0000812	0.83688	0.0097008	0.087293
N-Acetylgalactosamine/N-Acetylmannosamine/N-Acetylglucosamine	HMDB0000853/HMDB0001129/HMDB0000215	0.85938	0.058553	0.17233
N-Acetylglucosamine 1-phosphate	HMDB0001367	0.57426	0.011667	0.087293
N-Acetylglutamic acid	HMDB0001138	0.78178	0.010909	0.087293
N-Acetylglutamine	HMDB0006029	0.98913	1	1
N-Acetyllysine	HMDB0000446	1.1222	0.11273	0.27506
N-Acetylneuraminic acid	HMDB0000230	0.92632	0.021424	0.10001
NAD	HMDB0000902	1.0348	0.39908	0.60079
NADP	HMDB0000217	0.85437	0.28581	0.47742
NADPH	HMDB0000221	0.98005	0.69048	0.87748
Nicotinamide	HMDB0001406	0.8125	0.14002	0.29292
Noradrenaline/6-Hydroxydopamine	HMDB0000216/HMDB0001537	0.40525	0.020008	0.10001
O-Acetylcarnitine	HMDB0000201	0.97143	0.91391	1
O-Acetylhomoserine/2-Aminoadipic acid	-/HMDB0000510	0.792	0.46334	0.67834
Octopamine/Dopamine	HMDB0004825/HMDB0000073	0.63823	0.0079365	0.087293
Ophthalmic acid	HMDB0005765	0.57855	0.074913	0.20771
Ornithine	HMDB0000214/HMDB0003374	1.0452	0.83404	0.97216
Oxidized glutathione (GSSG)	HMDB0003337	0.97213	0.46334	0.67834
Pantothenic acid	HMDB0000210	0.98507	0.66439	0.86891
Pelargonic acid	HMDB0000847	1.197	0.72408	0.91384
Phenylalanine	HMDB0000159	1.0159	1	1
Phosphocreatine	HMDB0001511	1.3018	0.020784	0.10001
Phosphoenolpyruvic acid	HMDB0000263	0.71857	0.015333	0.091332
Phosphorylcholine	HMDB0001565	0.86131	0.010176	0.087293
Pipecolic acid	HMDB0000070/HMDB0000716/HMDB0005960	1.0802	0.67424	0.86891
Proline	HMDB0000162/HMDB0003411	1.1946	0.010418	0.087293
Putrescine	HMDB0001414	0.89655	0.2948	0.47742
Pyridoxamine 5'-phosphate	HMDB0001555	1.0067	0.91631	1
Ribulose 5-phosphate	HMDB0000618	1.0435	0.915	1
Saccharopine	HMDB0000279	0.47857	0.011159	0.087293
S-Adenosylhomocysteine	HMDB0000939	0.99184	0.832	0.97216
S-Adenosylmethionine	HMDB0001185	1.1372	0.035579	0.13499
Sedoheptulose 7-phosphate	HMDB0001068	0.97619	0.6704	0.86891
Serine	HMDB0000187/HMDB0003406	0.85149	0.045866	0.14725
Serotonin	HMDB0000259	0.46875	0.0079365	0.087293
S-Lactoylglutathione	HMDB0001066	1.2785	0.11496	0.27681
S-Methylglutathione		1.0428	0.59929	0.81237
Spermidine	HMDB0001257	0.86735	0.090688	0.23709
Spermine	HMDB0001256	0.95789	0.83404	0.97216
Stachydrine	HMDB0004827	0.99029	0.83353	0.97216
Succinic acid	HMDB0000254	1.0106	1	1
Taurine	HMDB0000251	1.137	0.011667	0.087293
Terephthalic acid	HMDB0002428	1.1508	0.40053	0.60079
Theobromine	HMDB0002825	1.037	0.23304	0.42646
Thiamine	HMDB0000235	1.0318	1	1
Thiamine diphosphate	HMDB0001372	0.91566	0.29184	0.47742
Thiamine phosphate	HMDB0002666	1.2018	0.059327	0.17233
Threonic acid	HMDB0000943	1.1233	0.041258	0.14725
Threonine	HMDB0000167	1.2154	0.036145	0.13499
Trigonelline	HMDB0000875	0.7673	0.027803	0.11832
Trimethylamine N-oxide	HMDB0000925	0.63875	0.045866	0.14725
Tryptophan	HMDB0000929	1.0778	0.59121	0.81237
Tyrosine	HMDB0000158	0.9879	1	1
UDP	HMDB0000295	1.0122	0.91656	1
UDP-glucuronic acid	HMDB0000935	0.91018	0.34427	0.53847
UMP	HMDB0000288	0.9	0.058553	0.17233
Uracil	HMDB0000300	0.88189	0.14246	0.29292
Urea	HMDB0000294	0.86726	0.2045	0.37802
Uric acid	HMDB0000289	0.7	0.15079	0.30661
Uridine	HMDB0000296	0.85542	0.08768	0.23709
UTP	HMDB0000285	1.0496	0.52962	0.75132
Valine	HMDB0000883	1	1	1
Xanthine	HMDB0000292	0.85203	0.015873	0.091332
Abbreviations: HMDB, Human Metabolome Database; FC, fold change; R/W, R6/2 mice/WT mice;

## Sheet: Supp Table 4
Supplementary Table S4. Brain metabolite comparison between R6/2 mice and WT mice at 10 weeks of age.
Metabolite	HMDB	FC (R/W)	p-value	FDR
1-Aminocyclopropane-1-carboxylic acid/Homoserinelactone		2.4231	0.011667	0.054122
1-Methyl-4-imidazoleacetic acid	HMDB0002820	0.34412	0.011925	0.054122
1-Methyladenosine	HMDB0003331	0.98462	0.50381	0.65091
1-Methylhistamine	HMDB0000898	0.3472	0.0079365	0.054122
1-Methylhistidine/3-Methylhistidine	HMDB0000001/HMDB0000479	1.1719	0.05778	0.14001
1-Methylnicotinamide	HMDB0000699	2.4451	0.0079365	0.054122
2,3-Diphosphoglyceric acid	HMDB0001294	0.9359	0.51241	0.65648
2-Aminoisobutyric acid/2-Aminobutyric acid	HMDB0001906/HMDB0000452	1.0917	0.1719	0.30058
2-Hydroxyglutaric acid	HMDB0000606/HMDB0000694	0.33595	0.059327	0.14001
2-Methylserine		1.1097	0.51655	0.65648
3-Hydroxy-3-methylglutaric acid	HMDB0000355	0.44577	0.056238	0.14001
3-Hydroxybutyric acid	HMDB0000011/HMDB0000357/HMDB0000442	0.84545	0.053173	0.14001
3-Phosphoglyceric acid	HMDB0000807	1.8163	0.26355	0.4092
4-Guanidinobutyric acid	HMDB0003464	1.1761	0.057008	0.14001
5'-Deoxy-5'-methylthioadenosine	HMDB0001173	1.2943	0.14246	0.25995
5-Oxoproline	HMDB0000267	1.0911	0.69048	0.78342
6-Phosphogluconic acid	HMDB0001316	0.65285	0.011667	0.054122
Acetylcholine	HMDB0000895	0.71895	0.020784	0.070747
Adenine	HMDB0000034	0.87654	0.22222	0.36086
Adenosine	HMDB0000050	0.63203	0.011925	0.054122
Adenylosuccinic acid	HMDB0000536	0.70419	0.0079365	0.054122
ADP	HMDB0001341	1.2409	0.033339	0.10002
ADP-glucose/GDP-fucose	HMDB0006557 HMDB0001095	1.0896	0.24625	0.38917
ADP-ribose	HMDB0001178	0.99363	0.67234	0.77601
Alanine	HMDB0000161/HMDB0001310	0.79252	0.036145	0.10155
allo-Threonine	HMDB0004041	1.2938	0.036145	0.10155
AMP	HMDB0000045		1	1
Anserine	HMDB0000194	0.68712	0.031746	0.09688
Arginine	HMDB0000517/HMDB0003416	1.7316	0.011667	0.054122
Argininosuccinic acid	HMDB0000052	1.4059	0.020008	0.070747
Ascorbic acid	HMDB0000044	1.3775	0.011925	0.054122
Asparagine	HMDB0000168/HMDB0033780	1.0576	0.1719	0.30058
Aspartic acid	HMDB0000191/HMDB0006483	0.97468	0.6704	0.77601
ATP	HMDB0000538	1.5258	0.015651	0.062818
beta-Alanine	HMDB0000056	0.81633	0.015971	0.062818
Betaine	HMDB0000043	0.55844	0.0079365	0.054122
Butyrylcarnitine	HMDB0002013	0.89401	0.14124	0.25995
cAMP	HMDB0000058	1.093	0.69048	0.78342
Carboxymethyllysine	HMDB0240347	0.90969	0.54762	0.67782
Carnitine	HMDB0000062	1.1066	0.28959	0.43849
Carnosine	HMDB0000033	0.50206	0.011159	0.054122
CDP	HMDB0001546	1.6582	0.046533	0.12479
CDP-choline	HMDB0001413	1.0539	0.67517	0.77601
Choline	HMDB0000097	0.88889	0.082662	0.17842
cis-Aconitic acid	HMDB0000072	1.1439	1	1
Citric acid	HMDB0000094	1.0822	0.07064	0.1603
Citrulline	HMDB0000904	1.12	0.20869	0.34202
CMP	HMDB0000095	1.0361	0.6704	0.77601
CoA		0.94444	0.42063	0.58166
Creatine	HMDB0000064	1.1636	0.019244	0.070747
Creatinine	HMDB0000562	1	0.91098	0.94872
Cystathionine	HMDB0000099	2.4179	0.011925	0.054122
Cysteine	HMDB0000574	2.8118	0.011667	0.054122
Cytidine	HMDB0000089	0.71869	0.020008	0.070747
Dihydroxyacetone phosphate	HMDB0001473	0.71905	0.011667	0.054122
Ethanolamine	HMDB0000149	0.85616	0.24915	0.39027
Ethanolamine phosphate	HMDB0000224	1.2647	0.011412	0.054122
FAD	HMDB0001248	1.0909	0.39908	0.56264
Fructose 1,6-diphosphate	HMDB0001058	0.79537	0.11496	0.22332
Fructose 6-phosphate	HMDB0000124	0.64159	0.031746	0.09688
Fumaric acid	HMDB0000134	0.82667	0.20309	0.33829
GABA	HMDB0000112	0.9703	0.6704	0.77601
gamma-Butyrobetaine	HMDB0001161	0.87255	0.031686	0.09688
gamma-Glu-2-aminobutyric acid	HMDB0240645	1.0196	0.91579	0.94872
gamma-Glu-Cys	HMDB0001049	1.2752	0.16794	0.30025
GDP	HMDB0001201	1.1847	0.020784	0.070747
Gluconic acid	HMDB0000625	0.84848	0.58759	0.71727
Glucose 1-phosphate	HMDB0001586	0.88028	0.20309	0.33829
Glucose 6-phosphate	HMDB0001401	0.55319	0.0079365	0.054122
Glu-Glu	HMDB0028818	1.2979	0.11607	0.22332
Glutamic acid	HMDB0000148/HMDB0003339	0.9931	0.75033	0.83776
Glutamine	HMDB0000641/HMDB0003423	1.1389	0.083666	0.17842
Glutathione (GSH)	HMDB0062697	2.1597	0.059327	0.14001
Gly-Asp	HMDB0028837	1.0973	0.44319	0.60303
Glycerol	HMDB0000131	0.85507	0.46198	0.60303
Glycerol 3-phosphate	HMDB0000126	0.77333	0.009937	0.054122
Glycerophosphocholine	HMDB0000086	1.7895	0.011667	0.054122
Glycine	HMDB0000123	1.4081	0.011925	0.054122
Gly-Gly	HMDB0011733	0.78321	0.46334	0.60303
GMP	HMDB0001397	1.0356	0.2812	0.4328
GTP	HMDB0001273	1.2054	0.070485	0.1603
Guanidoacetic acid	HMDB0000128	1.8873	0.011925	0.054122
Guanine	HMDB0000132	0.98684	1	1
Guanosine	HMDB0000133	0.8806	0.2045	0.33829
Histamine	HMDB0000870	1.0337	0.84127	0.90796
Histidine	HMDB0000177	1.0987	0.34278	0.49327
Homocarnosine	HMDB0000745	0.73077	0.035579	0.10155
Homoserine	HMDB0000719	1.0936	0.24625	0.38917
Homovanillic acid	HMDB0000118	1.0487	0.6704	0.77601
Hydroxyproline	HMDB0000725	1.1282	0.17322	0.30058
Hypotaurine	HMDB0000965	1.9545	0.011159	0.054122
Hypoxanthine	HMDB0000157	0.77246	0.14246	0.25995
Imidazolelactic acid	HMDB0002320	0.9467	0.52452	0.65844
Inosine	HMDB0000195	1.1395	0.42063	0.58166
Inosinic acid	HMDB0000175	0.76812	0.015651	0.062818
Isethionic acid	HMDB0003903	1.1842	0.019624	0.070747
Isoleucine	HMDB0000172	1.0572	0.089686	0.18459
Isovalerylcarnitine	HMDB0000688	0.6837	0.095238	0.1873
Lactic acid	HMDB0000190/HMDB0001311	1.0074	0.91527	0.94872
Lauric acid	HMDB0000638	1.1639	0.027803	0.091132
Lauroylcarnitine	HMDB0002250	0.59334	0.33211	0.48183
Leucine	HMDB0000687	1.1233	0.0097008	0.054122
Lysine	HMDB0000182/HMDB0003405	1.1695	0.0092367	0.054122
Malic acid	HMDB0000156/HMDB0000744	0.792	0.015333	0.062818
Methionine	HMDB0000696	1.3111	0.015333	0.062818
Methionine sulfoxide	HMDB0002005	0.94812	0.55477	0.68191
Mucic acid	HMDB0000639	0.90152	0.83353	0.90567
Muscimol		1.0506	1	1
myo-Inositol 2-phosphate		1.0177	1	1
N1-Acetylspermidine	HMDB0001276	0.30172	0.011925	0.054122
N2-Succinylornithine	HMDB0001199	0.57833	0.036145	0.10155
N5-Ethylglutamine	HMDB0034365	1.3645	0.14124	0.25995
N6,N6,N6-Trimethyllysine	HMDB0001325	0.82558	0.059327	0.14001
N6-Methyllysine	HMDB0002038	1.1533	0.83404	0.90567
N-Acetylaspartic acid	HMDB0000812	0.79577	0.010662	0.054122
N-Acetylgalactosamine/N-Acetylmannosamine/N-Acetylglucosamine	HMDB0000853/HMDB0001129/HMDB0000215	0.81356	0.04322	0.11953
N-Acetylglucosamine 1-phosphate	HMDB0001367	0.68	0.011667	0.054122
N-Acetylglutamic acid	HMDB0001138	0.84199	0.074913	0.1637
N-Acetylglutamine	HMDB0006029	1.236	0.074026	0.1637
N-Acetyllysine	HMDB0000446	1.0968	0.33055	0.48183
N-Acetylneuraminic acid	HMDB0000230	0.91398	0.085673	0.18053
NAD	HMDB0000902	1.0665	0.089686	0.18459
NADP	HMDB0000217	1.2283	0.059327	0.14001
NADPH	HMDB0000221	0.97585	0.91605	0.94872
Nicotinamide	HMDB0001406	0.96569	0.83404	0.90567
Nicotinamide ribotide	HMDB0000229	1.1589	0.46198	0.60303
O-Acetylcarnitine	HMDB0000201	1.1364	0.063442	0.14775
O-Acetylhomoserine/2-Aminoadipic acid	-/HMDB0000510	1.0965	0.75033	0.83776
Octopamine/Dopamine	HMDB0004825/HMDB0000073	0.61131	0.0079365	0.054122
Ophthalmic acid	HMDB0005765	0.8629	0.30952	0.45655
Ornithine	HMDB0000214/HMDB0003374	1.7929	0.011925	0.054122
Oxidized glutathione (GSSG)	HMDB0003337	0.87671	0.2948	0.43849
Pantothenic acid	HMDB0000210	1.0735	0.17971	0.30883
Phenylalanine	HMDB0000159	1.0044	0.91656	0.94872
Phosphocreatine	HMDB0001511	1.4233	0.093693	0.18633
Phosphoenolpyruvic acid	HMDB0000263	0.96129	0.91656	0.94872
Phosphorylcholine	HMDB0001565	0.85294	0.011412	0.054122
Pipecolic acid	HMDB0000070/HMDB0000716/HMDB0005960	1.3333	0.011925	0.054122
Proline	HMDB0000162/HMDB0003411	1.2784	0.0085619	0.054122
Putrescine	HMDB0001414	0.61834	0.015873	0.062818
Pyridoxamine 5'-phosphate	HMDB0001555	1.0034	1	1
Ribulose 5-phosphate	HMDB0000618	0.86111	0.092692	0.18633
Saccharopine	HMDB0000279	0.44656	0.011925	0.054122
S-Adenosylhomocysteine	HMDB0000939	0.82847	0.09169	0.18633
S-Adenosylmethionine	HMDB0001185	1.3018	0.011925	0.054122
Sedoheptulose 7-phosphate	HMDB0001068	0.70629	0.011925	0.054122
Serine	HMDB0000187/HMDB0003406	0.89041	0.14124	0.25995
Serotonin	HMDB0000259	0.38	0.011159	0.054122
S-Lactoylglutathione	HMDB0001066	1.0625	0.46198	0.60303
S-Methylglutathione		1.1506	0.055556	0.14001
Spermidine	HMDB0001257	0.85864	0.2948	0.43849
Spermine	HMDB0001256	1.39	0.46334	0.60303
Stachydrine	HMDB0004827	1.1298	0.20309	0.33829
Succinic acid	HMDB0000254	0.80412	0.010662	0.054122
Symmetric dimethylarginine	HMDB0003334	0.82876	0.83252	0.90567
Taurine	HMDB0000251	1.2242	0.011925	0.054122
Terephthalic acid	HMDB0002428	1.0625	0.2948	0.43849
Theobromine	HMDB0002825	1.0167	0.91098	0.94872
Thiamine	HMDB0000235	1.2457	0.019624	0.070747
Thiamine diphosphate	HMDB0001372	1.0617	0.39908	0.56264
Thiamine phosphate	HMDB0002666	1.2177	0.67234	0.77601
Threonic acid	HMDB0000943	1.0548	0.59703	0.72379
Threonine	HMDB0000167	1.4957	0.011412	0.054122
Trigonelline	HMDB0000875	0.85507	0.46198	0.60303
Trimethylamine N-oxide	HMDB0000925	0.86522	0.52836	0.65859
Tryptophan	HMDB0000929	1.1	0.22821	0.36721
Tyrosine	HMDB0000158	1.1446	0.074913	0.1637
UDP	HMDB0000295	1.3378	0.031746	0.09688
UDP-glucuronic acid	HMDB0000935	0.95322	0.51925	0.65648
UMP	HMDB0000288	1.0504	0.40053	0.56264
Uracil	HMDB0000300	0.64496	0.027328	0.091132
Urea	HMDB0000294	0.91509	0.1447	0.26134
Uric acid	HMDB0000289	1.1154	0.75257	0.83776
Uridine	HMDB0000296	0.63256	0.010909	0.054122
UTP	HMDB0000285	1.5588	0.046533	0.12479
Valine	HMDB0000883	1.0308	0.65359	0.77601
Xanthine	HMDB0000292	0.97619	0.46334	0.60303
Abbreviations: HMDB, Human Metabolome Database; FC, fold change; R/W, R6/2 mice/WT mice;
